# Supplementary material for: ﻿Revision of the subgenus Mesopraocis Flores & Pizarro-Araya of the Neotropical genus Praocis Eschscholtz (Coleoptera, Tenebrionidae, Pimeliinae)
Source: Zookeys. 2022 May 12;1100:29–55. doi: 10.3897/zookeys.1100.78769 (PMC9848888; doi:10.3897/zookeys.1100.78769)
Supplement: XML Treatment for Praocis (Mesopraocis) [file zookeys.1100.78769-treatment1.xml]

<!DOCTYPE tp:taxon-treatment
  PUBLIC "-//TaxonX//DTD Taxonomic Treatment Publishing DTD v0 20100105//EN" "tax-treatment-NSO.dtd">
<tp:taxon-treatment xmlns:tp="http://www.plazi.org/taxpub"><tp:treatment-meta><kwd-group><label>Taxon classification</label><kwd>
              <named-content content-type="kingdom">Animalia</named-content>
            </kwd><kwd>
              <named-content content-type="order">Coleoptera</named-content>
            </kwd><kwd>
              <named-content content-type="family">Tenebrionidae</named-content>
            </kwd></kwd-group><mixed-citation publication-type="journal"><person-group><name><surname>Flores</surname><given-names>Gustavo E.</given-names></name><name><surname>Pizarro-Araya</surname><given-names>Jaime</given-names></name></person-group><article-title>﻿Revision of the subgenus <tp:taxon-name><tp:taxon-name-part taxon-name-part-type="genus" reg="Mesopraocis"/><tp:taxon-name-part taxon-name-part-type="subgenus" reg="Mesopraocis">Mesopraocis</tp:taxon-name-part></tp:taxon-name> Flores &amp; Pizarro-Araya of the Neotropical genus <italic><tp:taxon-name><tp:taxon-name-part taxon-name-part-type="genus" reg="Praocis">Praocis</tp:taxon-name-part></tp:taxon-name></italic> Eschscholtz (<tp:taxon-name><tp:taxon-name-part taxon-name-part-type="order">Coleoptera</tp:taxon-name-part></tp:taxon-name>, <tp:taxon-name><tp:taxon-name-part taxon-name-part-type="family">Tenebrionidae</tp:taxon-name-part></tp:taxon-name>, <tp:taxon-name><tp:taxon-name-part taxon-name-part-type="subfamily">Pimeliinae</tp:taxon-name-part></tp:taxon-name>)</article-title><source>Zookeys</source><day>12</day><month>05</month><year>2022</year><volume>1100</volume><fpage>29</fpage><lpage>55</lpage><pub-id pub-id-type="doi">10.3897/zookeys.1100.78769</pub-id></mixed-citation></tp:treatment-meta><tp:nomenclature><label>﻿Subgenus</label><tp:taxon-name><object-id xmlns:xlink="http://www.w3.org/1999/xlink" content-type="arpha" xlink:type="simple">F3F16865-F1B8-571C-9D15-A62D4976CFDB</object-id><tp:taxon-name-part taxon-name-part-type="genus" reg="Praocis">Praocis</tp:taxon-name-part> (<tp:taxon-name-part taxon-name-part-type="subgenus" reg="Mesopraocis">Mesopraocis</tp:taxon-name-part>)</tp:taxon-name><tp:taxon-authority>Flores &amp; Pizarro-Araya, 2014</tp:taxon-authority><tp:nomenclature-citation-list><tp:nomenclature-citation><tp:taxon-name><tp:taxon-name-part taxon-name-part-type="genus" reg="Praocis">Praocis</tp:taxon-name-part> (<tp:taxon-name-part taxon-name-part-type="subgenus" reg="Mesopraocis">Mesopraocis</tp:taxon-name-part>)</tp:taxon-name><comment>Flores &amp; Pizarro-Araya, 2014: 60. Type species: <tp:taxon-name><tp:taxon-name-part taxon-name-part-type="genus" reg="Praocis">Praocis</tp:taxon-name-part><tp:taxon-name-part taxon-name-part-type="species" reg="calderana">calderana</tp:taxon-name-part></tp:taxon-name> Kulzer, 1958 (original designation).</comment></tp:nomenclature-citation></tp:nomenclature-citation-list></tp:nomenclature><tp:treatment-sec sec-type="redescription" id="SECID0EGKAE"><title>Redescription.</title><p>Length 5.00–10.62 mm; habitus oval, convex; dorsal surface with short setae, ventral surface densely setose; pseudopleuron with long golden setae on upper surface, forming with the setae of the hypomeron a continuous row of long golden setae surrounding the body. Body, antennae, legs black, dark brown to light brown.</p><p><bold><italic>Head</italic>.</bold> Clypeal anterior margin concave, extended beyond epicanthus; frontoclypeal suture distinct, as a vertical groove, not covered by frons, clypeus and frons at same level; clypeus and frons with round punctures, epicanthus subquadrate (Fig. <xref ref-type="fig" rid="F1">1A</xref>). Antennae equal in length in both sexes; antennomere 10 wider than long; apical tomentose sensory patches on antennomeres 9 and 10 in two areas subequal in size, on antennomere 11 on distal third (Fig. <xref ref-type="fig" rid="F1">1B–D</xref>).</p><p><bold><italic>Thorax</italic>.</bold> Pronotum strongly convex, widest behind midpoint or at base, lacking carinae or striae; anterior margin concave, lacking carinate edge, width of anterior margin exceeding half the width of posterior margin; with lateral margins concave in anterior half and subparallel in posterior half (Fig. <xref ref-type="fig" rid="F4">4A–D</xref>); disc with sparse round punctures, each bearing a short, decumbent seta, visible at higher magnification (50×); punctures of disc smaller than punctures of elytron; prosternum horizontal, with carinate edge on anterior margin, broadened below gula (Fig. <xref ref-type="fig" rid="F1">1E</xref>); prosternal process subrectangular forming a straight angle, produced backwards, not reaching the midpoint of the space between pro, mesocoxae. Mesoventrite inclined forward, separated from prosternum (Fig. <xref ref-type="fig" rid="F1">1F</xref>). Hypomeron with shallow grooves not reaching lateral margin of pronotum, with a fringe of short or long golden setae below lateral margin of pronotum (Fig. <xref ref-type="fig" rid="F1">1E</xref>). Hypomeron with tubercles; mesepisternum and metepisternum with punctures. Metaventrite smooth on central area, with punctures on lateral thirds, and with two transverse grooves parallel to metacoxae (Fig. <xref ref-type="fig" rid="F1">1F</xref>). Metacoxal cavity closed laterally by metaventrite and abdominal ventrite 1.</p><p><bold><italic>Elytron</italic></bold> convex, surface punctate, lacking carinae or striae, lateral margin not defined; pseudopleuron with a fringe of long golden setae on anterior half or entire upper surface (Fig. <xref ref-type="fig" rid="F1">1F</xref>), forming with the setae of the hypomeron a continuous fringe of long golden setae surrounding the body; epipleuron distinct, finely ridged throughout (Fig. <xref ref-type="fig" rid="F1">1F</xref>), gradually widening anteriorly, anterior quarter four times as wide as posterior half, anterior margin reaching elytral humeri and posterior angle of pronotum. Wingless, subelytral cavity sealed.</p><p><bold><italic>Legs</italic>.</bold> Distance between meso- metacoxae exceeding half mesocoxal length (Fig. <xref ref-type="fig" rid="F1">1F</xref>). Pro, mesofemora straight, metafemora curved inward. Femora with long, fine setae on anterior, posterior surfaces and dorsal fringe, abundant on pro, mesofemora, sparse on metafemora; ventral surface of profemora with a row of long setae on anterior edge. Protibiae explanate, apical process concave from behind (Fig. <xref ref-type="fig" rid="F2">2A</xref>), inner margin armed with a row of stout setae, outer margin concave; postero-distal, outer margins and posterior face with conical pegs sensilla type 1 (<abbrev xmlns:xlink="http://www.w3.org/1999/xlink" xlink:title="Conical peg type 1" id="ABBRID0ETMAE" xlink:type="simple">CP1</abbrev>) (Fig. <xref ref-type="fig" rid="F2">2A, B</xref>), antero-distal margin with conical pegs type 2 (<abbrev xmlns:xlink="http://www.w3.org/1999/xlink" xlink:title="Conical peg type 2" id="ABBRID0E2MAE" xlink:type="simple">CP2</abbrev>) (Fig. <xref ref-type="fig" rid="F2">2B</xref>), anterior and posterior faces (Fig. <xref ref-type="fig" rid="F2">2A, B</xref>) with long, fine setae (sensilla trichoidea) arising on punctures; posterior face of protibiae and inner, outer faces of meso, metatibiae with short, stout setae, arising on tubercles; meso, metatibiae with conical pegs type 1 on posterior face and type 2 on distal end. Pro, mesofemora longer than pro, mesotibiae; metafemora shorter than metatibiae; metatibiae straight. Tarsi bearing sparse decumbent setae on ventral surface; protarsomere 1 equal to combined length of tarsomeres 2–4, subequal to tarsomere 5 (Fig. <xref ref-type="fig" rid="F2">2B</xref>).</p><p><bold><italic>Abdomen</italic>.</bold> Ventrites 1–4 with sparse punctures each bearing a short seta; ventrite 5 with sparse punctures on central area separated by two to four puncture diameters, on lateral thirds separated by one to two puncture diameters. Male sternites VII and VIII emarginated.</p><p><bold><italic>Male terminalia and genitalia</italic> (Fig. <xref ref-type="fig" rid="F3">3A–D</xref>).</bold> Rods of spiculum gastrale V-shaped, joined at the apex. Dorsal membrane of proctiger concave, without sclerotized areas. Basal lamina of tegmen long (<abbrev xmlns:xlink="http://www.w3.org/1999/xlink" xlink:title="basal lamina of tegmen/lateral styles length" id="ABBRID0E4NAE" xlink:type="simple">B/E</abbrev> &gt; 1.0) (Fig. <xref ref-type="fig" rid="F3">3A, C</xref>). Lateral styles of tegmen distally close, with apex narrow, with setae on lateral margins (Fig. <xref ref-type="fig" rid="F3">3B, D</xref>), widest at base, and not overlapping median lobe dorsally. Median lobe tubulous, moderate (0.75 &lt; <abbrev xmlns:xlink="http://www.w3.org/1999/xlink" xlink:title="median lobe/tegmen length" id="ABBRID0EJOAE" xlink:type="simple">L/T</abbrev> ≤ 1.00) and apex rounded (Fig. <xref ref-type="fig" rid="F3">3A, C</xref>).</p><fig id="F3" position="float" orientation="portrait"><object-id xmlns:xlink="http://www.w3.org/1999/xlink" content-type="doi" xlink:type="simple">10.3897/zookeys.1100.78769.figure3</object-id><object-id xmlns:xlink="http://www.w3.org/1999/xlink" content-type="arpha" xlink:type="simple">9A5EDF16-7AD8-5F69-9D21-5E93BA13FAA8</object-id><label>Figure 3.</label><caption><p>Male and female genitalia of <tp:taxon-name><tp:taxon-name-part taxon-name-part-type="genus" reg="Praocis">Praocis</tp:taxon-name-part> (<tp:taxon-name-part taxon-name-part-type="subgenus" reg="Mesopraocis">Mesopraocis</tp:taxon-name-part>)</tp:taxon-name> species <bold>A-D</bold> male <bold>A, B</bold><tp:taxon-name><tp:taxon-name-part taxon-name-part-type="genus" reg="Praocis">Praocis</tp:taxon-name-part> (<tp:taxon-name-part taxon-name-part-type="subgenus" reg="Mesopraocis">Mesopraocis</tp:taxon-name-part>) <tp:taxon-name-part taxon-name-part-type="species" reg="calderana">calderana</tp:taxon-name-part></tp:taxon-name>, dorsal and ventral views <bold>C, D</bold><tp:taxon-name><tp:taxon-name-part taxon-name-part-type="genus" reg="Praocis">Praocis</tp:taxon-name-part> (<tp:taxon-name-part taxon-name-part-type="subgenus" reg="Mesopraocis">Mesopraocis</tp:taxon-name-part>) <tp:taxon-name-part taxon-name-part-type="species" reg="nitens">nitens</tp:taxon-name-part></tp:taxon-name>, dorsal and ventral views. Abbreviations: bl, basal lamina of tegmen, ls, lateral styles of tegmen, ml, median lobe <bold>E</bold> ovipositor (ventral view), spiculum ventrale and internal female reproductive tract of <tp:taxon-name><tp:taxon-name-part taxon-name-part-type="genus" reg="Praocis">Praocis</tp:taxon-name-part> (<tp:taxon-name-part taxon-name-part-type="subgenus" reg="Mesopraocis">Mesopraocis</tp:taxon-name-part>) <tp:taxon-name-part taxon-name-part-type="species" reg="pilula">pilula</tp:taxon-name-part></tp:taxon-name>. Abbreviations: bc, baculi of coxite, bp, baculi of paraproct, c, coxite, g, gonostyli, m, midventral sclerite, o, oviduct, p, paraproct, r, rectum, s, spermatheca, sag, spermathecal accessory gland, sp, spiculum ventrale, v, vagina, 1, 2, 3, 4, coxite lobes. Scale bars: 1 mm.</p></caption><graphic xmlns:xlink="http://www.w3.org/1999/xlink" xlink:href="zookeys-1100-029_article-78769__-g003.jpg" position="float" orientation="portrait" xlink:type="simple" id="oo_683155.jpg"><uri content-type="original_file" xlink:type="simple">https://binary.pensoft.net/fig/683155</uri></graphic></fig><p><bold><italic>Female terminalia and genitalia</italic> (Fig. <xref ref-type="fig" rid="F3">3E</xref>).</bold> Spiculum ventrale with arms short, “V”-shaped. Paraprocts long (2.0 &lt; <abbrev xmlns:xlink="http://www.w3.org/1999/xlink" xlink:title="ratio paraproct/coxite length" id="ABBRID0EGRAE" xlink:type="simple">P/C</abbrev> ≤ 3.0), with setae; proctigeral baculus equal to length of paraproct baculus; apicodorsal lobe of proctiger extending about ½ length of coxite. Coxites with setae, divided into two visible lobes: the basal lobe bears oblique baculi and the apical lobe is composed of the fully fused second, third and fourth lobes, which bears lateral gonostyli, basal lobe of coxite not extended over paraproct, separated from the apical lobe by a transverse pleat and shorter than the apical lobe; midventral sclerite equal width throughout. Vagina saccate. Spermathecal accessory gland longer than vagina, with duct not annulate. Spermatheca with six basal tubes or less, all similar in length and branching pattern.</p></tp:treatment-sec><tp:treatment-sec sec-type="distribution" id="SECID0EKRAE"><title>Geographic distribution.</title><p>Species of <tp:taxon-name><tp:taxon-name-part taxon-name-part-type="genus" reg="Praocis">Praocis</tp:taxon-name-part> (<tp:taxon-name-part taxon-name-part-type="subgenus" reg="Mesopraocis">Mesopraocis</tp:taxon-name-part>)</tp:taxon-name> are endemic to northern and central Chile and occur from 25° South (Paposo, Antofagasta Region) to 31° South (Caleta Limarí, Coquimbo Region) in the Atacama and Coquimban biogeographic provinces (<xref ref-type="bibr" rid="B32">Morrone 2015</xref>) (Figs <xref ref-type="fig" rid="F5">5</xref>, <xref ref-type="fig" rid="F6">6</xref>). Up to two sympatric species have been recorded together in the distribution area of the subgenus. But all four species can be sympatric with the remaining species (Figs <xref ref-type="fig" rid="F5">5</xref>, <xref ref-type="fig" rid="F6">6</xref>) and there are no geographic barriers that separate species.</p></tp:treatment-sec><tp:treatment-sec sec-type="habitat" id="SECID0EPSAE"><title>Habitat.</title><p>The distribution range of the subgenus extends from sea level to an altitude of ~1325 m. All <tp:taxon-name><tp:taxon-name-part taxon-name-part-type="genus" reg="Praocis">Praocis</tp:taxon-name-part> (<tp:taxon-name-part taxon-name-part-type="subgenus" reg="Mesopraocis">Mesopraocis</tp:taxon-name-part>)</tp:taxon-name> species are associated with coastal dunes stabilized with scattered vegetation and inland aeolian dunes located in the central valley (JPA pers. obs.) in the transitional coastal desert of Chile (<xref ref-type="bibr" rid="B7">Cortés-Contreras et al. 2013</xref>; <xref ref-type="bibr" rid="B16">Flores and Pizarro-Araya 2014</xref>). Some species have been recorded in Pacific islands such as Choros, Damas, and Gaviota from the Choros Archipelago (<xref ref-type="bibr" rid="B1">Alfaro et al. 2009</xref>). They are associated with shrubby and herbaceous vegetation (perennial and annual) characteristic of coastal dunes such as <italic><tp:taxon-name><tp:taxon-name-part taxon-name-part-type="genus" reg="Nolana">Nolana</tp:taxon-name-part></tp:taxon-name></italic> spp. (<tp:taxon-name><tp:taxon-name-part taxon-name-part-type="family">Solanaceae</tp:taxon-name-part></tp:taxon-name>), <italic><tp:taxon-name><tp:taxon-name-part taxon-name-part-type="genus" reg="Rhodophiala">Rhodophiala</tp:taxon-name-part></tp:taxon-name></italic> spp. (<tp:taxon-name><tp:taxon-name-part taxon-name-part-type="family">Amaryllidaceae</tp:taxon-name-part></tp:taxon-name>), <italic><tp:taxon-name><tp:taxon-name-part taxon-name-part-type="genus" reg="Leucocoryne">Leucocoryne</tp:taxon-name-part></tp:taxon-name></italic> spp. (Leucocoryneae), <italic><tp:taxon-name><tp:taxon-name-part taxon-name-part-type="genus" reg="Cristaria">Cristaria</tp:taxon-name-part></tp:taxon-name></italic> spp. (<tp:taxon-name><tp:taxon-name-part taxon-name-part-type="family">Malvaceae</tp:taxon-name-part></tp:taxon-name>).</p></tp:treatment-sec><tp:treatment-sec sec-type="biology" id="SECID0EXUAE"><title>Biology.</title><p>Adults have nocturnal habits, remaining buried in the sand during the day and appearing a short while after sunset (JPA pers. obs.), when sand surface cools down and night-moisture appears (<xref ref-type="bibr" rid="B25">Koch 1961</xref>). Adults eat flowers and detritus of dune vegetation and larvae feed on tubers and roots of dune plants (JPA pers. obs.). Laboratory observations on oviposition: the females dig a depth ranging from 10 to 20 cm in the substrate and laid eggs individually or in groups of 3 to 5. The egg chorion is covered by a protective layer of mucilage to which sand grains adhere during oviposition. The resulting sand layer is thought to act as both a thermal insulator against the wide temperature oscillations that daily occur in these semiarid environments and as a mimicry strategy against edaphic predators, such as carabid larvae (e.g., <italic><tp:taxon-name><tp:taxon-name-part taxon-name-part-type="genus" reg="Calosoma">Calosoma</tp:taxon-name-part><tp:taxon-name-part taxon-name-part-type="species" reg="vagans">vagans</tp:taxon-name-part></tp:taxon-name></italic> Dejean), scorpions (e.g., <italic><tp:taxon-name><tp:taxon-name-part taxon-name-part-type="genus" reg="Brachistosternus">Brachistosternus</tp:taxon-name-part></tp:taxon-name></italic> spp.), solpugids (e.g., <italic><tp:taxon-name><tp:taxon-name-part taxon-name-part-type="genus" reg="Ammotrechelis">Ammotrechelis</tp:taxon-name-part></tp:taxon-name></italic> spp., <italic><tp:taxon-name><tp:taxon-name-part taxon-name-part-type="genus" reg="Mummucia">Mummucia</tp:taxon-name-part></tp:taxon-name></italic> spp.), and spiders (e.g., <italic><tp:taxon-name><tp:taxon-name-part taxon-name-part-type="genus" reg="Lycinus">Lycinus</tp:taxon-name-part></tp:taxon-name></italic> spp.) (JPA pers. obs.).</p></tp:treatment-sec><tp:treatment-sec sec-type="ecology" id="SECID0EIWAE"><title>Ecology.</title><p>In a taxonomic diversity study of epigean tenebrionids in the Choros Archipelago (Coquimbo Region), <tp:taxon-name><tp:taxon-name-part taxon-name-part-type="genus" reg="Praocis">Praocis</tp:taxon-name-part> (<tp:taxon-name-part taxon-name-part-type="subgenus" reg="Mesopraocis">Mesopraocis</tp:taxon-name-part>) <tp:taxon-name-part taxon-name-part-type="species" reg="pilula">pilula</tp:taxon-name-part></tp:taxon-name> reached 5.9% of total abundance, with specimens recorded in coastal dunes of Choros, Damas, and Gaviota islands (<xref ref-type="bibr" rid="B1">Alfaro et al. 2009</xref>). In other research conducted in Coastal Cordillera near Punta de Choros (Coquimbo Region), specimens of <tp:taxon-name><tp:taxon-name-part taxon-name-part-type="genus" reg="Praocis">Praocis</tp:taxon-name-part> (<tp:taxon-name-part taxon-name-part-type="subgenus" reg="Mesopraocis">Mesopraocis</tp:taxon-name-part>) <tp:taxon-name-part taxon-name-part-type="species" reg="pilula">pilula</tp:taxon-name-part></tp:taxon-name> were caught in paleodunes stabilized with vegetation, making up 3.1% of the total catch (<xref ref-type="bibr" rid="B7">Cortés-Contreras et al. 2013</xref>). Finally, <xref ref-type="bibr" rid="B37">Pizarro-Araya et al. (2012)</xref> performed a survey in continental dunes of Atacama Region and captured specimens of <tp:taxon-name><tp:taxon-name-part taxon-name-part-type="genus" reg="Praocis">Praocis</tp:taxon-name-part> (<tp:taxon-name-part taxon-name-part-type="subgenus" reg="Mesopraocis">Mesopraocis</tp:taxon-name-part>) <tp:taxon-name-part taxon-name-part-type="species" reg="calderana">calderana</tp:taxon-name-part></tp:taxon-name> Kulzer, 1958 which were 2.8% of the total assemblage of terrestrial arthropods.</p></tp:treatment-sec><tp:treatment-sec><!--Section generated to contain objects referenced in tp:taxon-treatment.--><fig id="F1" position="float" orientation="portrait"><object-id xmlns:xlink="http://www.w3.org/1999/xlink" content-type="doi" xlink:type="simple">10.3897/zookeys.1100.78769.figure1</object-id><object-id xmlns:xlink="http://www.w3.org/1999/xlink" content-type="arpha" xlink:type="simple">9FF507B8-907A-5B6B-9320-3FF27EEFAD38</object-id><label>Figure 1.</label><caption><p>Scanning electron micrographs of body details of <tp:taxon-name><tp:taxon-name-part taxon-name-part-type="genus" reg="Praocis">Praocis</tp:taxon-name-part> (<tp:taxon-name-part taxon-name-part-type="subgenus" reg="Mesopraocis">Mesopraocis</tp:taxon-name-part>) <tp:taxon-name-part taxon-name-part-type="species" reg="pilula">pilula</tp:taxon-name-part></tp:taxon-name><bold>A</bold> head in dorsal view, 45× <bold>B</bold> antenna with 11 antennomeres, dorsal view, 70× <bold>C</bold> antenna with 10 antennomeres, ventral view, 100× <bold>D</bold> antenna with 9 antennomeres, dorsal view, 160× <bold>E</bold> prosternum and hypomeron, 25× <bold>F</bold> meso, metaventrite, abdomen, and pseudopleuron, 17×.</p></caption><graphic xmlns:xlink="http://www.w3.org/1999/xlink" xlink:href="zookeys-1100-029_article-78769__-g001.jpg" position="float" orientation="portrait" xlink:type="simple" id="oo_683153.jpg"><uri content-type="original_file" xlink:type="simple">https://binary.pensoft.net/fig/683153</uri></graphic></fig><fig id="F4" position="float" orientation="portrait"><object-id xmlns:xlink="http://www.w3.org/1999/xlink" content-type="doi" xlink:type="simple">10.3897/zookeys.1100.78769.figure4</object-id><object-id xmlns:xlink="http://www.w3.org/1999/xlink" content-type="arpha" xlink:type="simple">60B5A862-A9E9-55CE-B138-B5E00E557352</object-id><label>Figure 4.</label><caption><p>Habitus in dorsal view <bold>A</bold><tp:taxon-name><tp:taxon-name-part taxon-name-part-type="genus" reg="Praocis">Praocis</tp:taxon-name-part> (<tp:taxon-name-part taxon-name-part-type="subgenus" reg="Mesopraocis">Mesopraocis</tp:taxon-name-part>) <tp:taxon-name-part taxon-name-part-type="species" reg="pilula">pilula</tp:taxon-name-part></tp:taxon-name><bold>B</bold><tp:taxon-name><tp:taxon-name-part taxon-name-part-type="genus" reg="Praocis">Praocis</tp:taxon-name-part> (<tp:taxon-name-part taxon-name-part-type="subgenus" reg="Mesopraocis">Mesopraocis</tp:taxon-name-part>) <tp:taxon-name-part taxon-name-part-type="species" reg="calderana">calderana</tp:taxon-name-part></tp:taxon-name><bold>C</bold><tp:taxon-name><tp:taxon-name-part taxon-name-part-type="genus" reg="Praocis">Praocis</tp:taxon-name-part> (<tp:taxon-name-part taxon-name-part-type="subgenus" reg="Mesopraocis">Mesopraocis</tp:taxon-name-part>) <tp:taxon-name-part taxon-name-part-type="species" reg="nitens">nitens</tp:taxon-name-part></tp:taxon-name><bold>D</bold><tp:taxon-name><tp:taxon-name-part taxon-name-part-type="genus" reg="Praocis">Praocis</tp:taxon-name-part> (<tp:taxon-name-part taxon-name-part-type="subgenus" reg="Mesopraocis">Mesopraocis</tp:taxon-name-part>) <tp:taxon-name-part taxon-name-part-type="species" reg="arenicola">arenicola</tp:taxon-name-part></tp:taxon-name> sp. nov. Scale bars: 1 mm.</p></caption><graphic xmlns:xlink="http://www.w3.org/1999/xlink" xlink:href="zookeys-1100-029_article-78769__-g004.jpg" position="float" orientation="portrait" xlink:type="simple" id="oo_683156.jpg"><uri content-type="original_file" xlink:type="simple">https://binary.pensoft.net/fig/683156</uri></graphic></fig><fig id="F2" position="float" orientation="portrait"><object-id xmlns:xlink="http://www.w3.org/1999/xlink" content-type="doi" xlink:type="simple">10.3897/zookeys.1100.78769.figure2</object-id><object-id xmlns:xlink="http://www.w3.org/1999/xlink" content-type="arpha" xlink:type="simple">82E77FDF-932E-5A29-860D-85C728D1F018</object-id><label>Figure 2.</label><caption><p>Scanning electron micrographs of body details of <tp:taxon-name><tp:taxon-name-part taxon-name-part-type="genus" reg="Praocis">Praocis</tp:taxon-name-part> (<tp:taxon-name-part taxon-name-part-type="subgenus" reg="Mesopraocis">Mesopraocis</tp:taxon-name-part>) <tp:taxon-name-part taxon-name-part-type="species" reg="pilula">pilula</tp:taxon-name-part></tp:taxon-name><bold>A</bold> protibia, posterior face, 37× <bold>B</bold> protibia, anterior face, 65× <bold>C</bold> conical pegs sensilla type 1 (<abbrev xmlns:xlink="http://www.w3.org/1999/xlink" xlink:title="Conical peg type 1" id="ABBRID0EQHAE" xlink:type="simple">CP1</abbrev>) (on outer margin of tibia), 700× <bold>D</bold> conical pegs sensilla type 2 (<abbrev xmlns:xlink="http://www.w3.org/1999/xlink" xlink:title="Conical peg type 2" id="ABBRID0EWHAE" xlink:type="simple">CP2</abbrev>) (on antero-distal margin of protibia), 750×. Arrows indicate conical pegs sensilla type 1.</p></caption><graphic xmlns:xlink="http://www.w3.org/1999/xlink" xlink:href="zookeys-1100-029_article-78769__-g002.jpg" position="float" orientation="portrait" xlink:type="simple" id="oo_683154.jpg"><uri content-type="original_file" xlink:type="simple">https://binary.pensoft.net/fig/683154</uri></graphic></fig><fig id="F5" position="float" orientation="portrait"><object-id xmlns:xlink="http://www.w3.org/1999/xlink" content-type="doi" xlink:type="simple">10.3897/zookeys.1100.78769.figure5</object-id><object-id xmlns:xlink="http://www.w3.org/1999/xlink" content-type="arpha" xlink:type="simple">E24F2282-DC23-591B-AE40-670928930A74</object-id><label>Figure 5.</label><caption><p>Geographical distribution of <tp:taxon-name><tp:taxon-name-part taxon-name-part-type="genus" reg="Praocis">Praocis</tp:taxon-name-part> (<tp:taxon-name-part taxon-name-part-type="subgenus" reg="Mesopraocis">Mesopraocis</tp:taxon-name-part>) <tp:taxon-name-part taxon-name-part-type="species" reg="calderana">calderana</tp:taxon-name-part></tp:taxon-name> and <tp:taxon-name><tp:taxon-name-part taxon-name-part-type="genus" reg="Praocis">Praocis</tp:taxon-name-part> (<tp:taxon-name-part taxon-name-part-type="subgenus" reg="Mesopraocis">Mesopraocis</tp:taxon-name-part>) <tp:taxon-name-part taxon-name-part-type="species" reg="nitens">nitens</tp:taxon-name-part></tp:taxon-name>.</p></caption><graphic xmlns:xlink="http://www.w3.org/1999/xlink" xlink:href="zookeys-1100-029_article-78769__-g005.jpg" position="float" orientation="portrait" xlink:type="simple" id="oo_683157.jpg"><uri content-type="original_file" xlink:type="simple">https://binary.pensoft.net/fig/683157</uri></graphic></fig><fig id="F6" position="float" orientation="portrait"><object-id xmlns:xlink="http://www.w3.org/1999/xlink" content-type="doi" xlink:type="simple">10.3897/zookeys.1100.78769.figure6</object-id><object-id xmlns:xlink="http://www.w3.org/1999/xlink" content-type="arpha" xlink:type="simple">BFDB8896-B6DC-5AD4-8C92-94DC2A166670</object-id><label>Figure 6.</label><caption><p>Geographical distribution of <tp:taxon-name><tp:taxon-name-part taxon-name-part-type="genus" reg="Praocis">Praocis</tp:taxon-name-part> (<tp:taxon-name-part taxon-name-part-type="subgenus" reg="Mesopraocis">Mesopraocis</tp:taxon-name-part>) <tp:taxon-name-part taxon-name-part-type="species" reg="pilula">pilula</tp:taxon-name-part></tp:taxon-name> and <tp:taxon-name><tp:taxon-name-part taxon-name-part-type="genus" reg="Praocis">Praocis</tp:taxon-name-part> (<tp:taxon-name-part taxon-name-part-type="subgenus" reg="Mesopraocis">Mesopraocis</tp:taxon-name-part>) <tp:taxon-name-part taxon-name-part-type="species" reg="arenicola">arenicola</tp:taxon-name-part></tp:taxon-name> sp. nov.</p></caption><graphic xmlns:xlink="http://www.w3.org/1999/xlink" xlink:href="zookeys-1100-029_article-78769__-g006.jpg" position="float" orientation="portrait" xlink:type="simple" id="oo_683158.jpg"><uri content-type="original_file" xlink:type="simple">https://binary.pensoft.net/fig/683158</uri></graphic></fig></tp:treatment-sec><ref-list><ref id="B32"><mixed-citation xmlns:xlink="http://www.w3.org/1999/xlink" xlink:type="simple"><person-group><name name-style="western"><surname>Morrone</surname><given-names>JJ</given-names></name></person-group> (<year>2015</year>) <article-title>Biogeographical regionalisation of the Andean region.</article-title><source>Zootaxa</source><volume>3936</volume>(<issue>2</issue>): <fpage>207</fpage>–<lpage>236</lpage>. <ext-link xlink:type="simple" ext-link-type="doi" xlink:href="10.11646/zootaxa.3936.2.3">https://doi.org/10.11646/zootaxa.3936.2.3</ext-link></mixed-citation></ref><ref id="B7"><mixed-citation xmlns:xlink="http://www.w3.org/1999/xlink" xlink:type="simple"><person-group><name name-style="western"><surname>Cortés-Contreras</surname><given-names>M</given-names></name><name name-style="western"><surname>Pizarro-Araya</surname><given-names>J</given-names></name><name name-style="western"><surname>Alfaro</surname><given-names>FM</given-names></name><name name-style="western"><surname>Cepeda-Pizarro</surname><given-names>J</given-names></name></person-group> (<year>2013</year>) <article-title>Coleópteros epígeos (<tp:taxon-name><tp:taxon-name-part taxon-name-part-type="class">Insecta</tp:taxon-name-part></tp:taxon-name>: <tp:taxon-name><tp:taxon-name-part taxon-name-part-type="order">Coleoptera</tp:taxon-name-part></tp:taxon-name>) asociados a ecotopos dunarios de la cordillera de la costa de Chile.</article-title><source>Idesia</source><volume>31</volume>(<issue>4</issue>): <fpage>85</fpage>–<lpage>91</lpage>. <ext-link xlink:type="simple" ext-link-type="doi" xlink:href="10.4067/S0718-34292013000400013">https://doi.org/10.4067/S0718-34292013000400013</ext-link></mixed-citation></ref><ref id="B16"><mixed-citation xmlns:xlink="http://www.w3.org/1999/xlink" xlink:type="simple"><person-group><name name-style="western"><surname>Flores</surname><given-names>GE</given-names></name><name name-style="western"><surname>Pizarro-Araya</surname><given-names>J</given-names></name></person-group> (<year>2014</year>) <article-title>Towards a revision of the South American genus <italic><tp:taxon-name><tp:taxon-name-part taxon-name-part-type="genus">Praocis</tp:taxon-name-part></tp:taxon-name></italic> Eschscholtz (<tp:taxon-name><tp:taxon-name-part taxon-name-part-type="order">Coleoptera</tp:taxon-name-part></tp:taxon-name>: <tp:taxon-name><tp:taxon-name-part taxon-name-part-type="family">Tenebrionidae</tp:taxon-name-part></tp:taxon-name>), with estimation of the diversity of each subgenus.</article-title><source>ZooKeys</source><volume>415</volume>: <fpage>53</fpage>–<lpage>80</lpage>. <ext-link xlink:type="simple" ext-link-type="doi" xlink:href="10.3897/zookeys.415.6656">https://doi.org/10.3897/zookeys.415.6656</ext-link></mixed-citation></ref><ref id="B1"><mixed-citation xmlns:xlink="http://www.w3.org/1999/xlink" xlink:type="simple"><person-group><name name-style="western"><surname>Alfaro</surname><given-names>FM</given-names></name><name name-style="western"><surname>Pizarro-Araya</surname><given-names>J</given-names></name><name name-style="western"><surname>Flores</surname><given-names>GE</given-names></name></person-group> (<year>2009</year>) <article-title>Epigean tenebrionids (<tp:taxon-name><tp:taxon-name-part taxon-name-part-type="order">Coleoptera</tp:taxon-name-part></tp:taxon-name>: <tp:taxon-name><tp:taxon-name-part taxon-name-part-type="family">Tenebrionidae</tp:taxon-name-part></tp:taxon-name>) from the Choros archipelago (Coquimbo Region, Chile).</article-title><source>Entomological News</source><volume>120</volume>(<issue>2</issue>): <fpage>125</fpage>–<lpage>130</lpage>. <ext-link xlink:type="simple" ext-link-type="doi" xlink:href="10.3157/021.120.0201">https://doi.org/10.3157/021.120.0201</ext-link></mixed-citation></ref><ref id="B25"><mixed-citation xmlns:xlink="http://www.w3.org/1999/xlink" xlink:type="simple"><person-group><name name-style="western"><surname>Koch</surname><given-names>C</given-names></name></person-group> (<year>1961</year>) <article-title>Some aspects of abundant life in the vegetationless sand of the Namib desert dunes.</article-title><source>Scientific Papers of the Namib Desert Research Station</source><volume>1</volume>: <fpage>9</fpage>–<lpage>92</lpage>.</mixed-citation></ref><ref id="B37"><mixed-citation xmlns:xlink="http://www.w3.org/1999/xlink" xlink:type="simple"><person-group><name name-style="western"><surname>Pizarro-Araya</surname><given-names>J</given-names></name><name name-style="western"><surname>Alfaro</surname><given-names>FM</given-names></name><name name-style="western"><surname>Castillo</surname><given-names>JP</given-names></name><name name-style="western"><surname>Ojanguren-Affilastro</surname><given-names>AA</given-names></name><name name-style="western"><surname>Agusto</surname><given-names>P</given-names></name><name name-style="western"><surname>Cepeda-Pizarro</surname><given-names>J</given-names></name></person-group> (<year>2012</year>) <article-title>Assemblage of arthropods in the Quebrada del Morel private protected area (Atacama Region, Chile).</article-title><source>The Pan-Pacific Entomologist</source><volume>88</volume>: <fpage>1</fpage>–<lpage>14</lpage>. <ext-link xlink:type="simple" ext-link-type="doi" xlink:href="10.3956/2011-14.1">https://doi.org/10.3956/2011-14.1</ext-link></mixed-citation></ref></ref-list></tp:taxon-treatment>
