# Supplementary material for: ﻿Revision of the subgenus Mesopraocis Flores & Pizarro-Araya of the Neotropical genus Praocis Eschscholtz (Coleoptera, Tenebrionidae, Pimeliinae)
Source: Zookeys. 2022 May 12;1100:29–55. doi: 10.3897/zookeys.1100.78769 (PMC9848888; doi:10.3897/zookeys.1100.78769)
Supplement: XML Treatment for Praocis (Mesopraocis) pilula [file zookeys.1100.78769-treatment2.xml]

<!DOCTYPE tp:taxon-treatment
  PUBLIC "-//TaxonX//DTD Taxonomic Treatment Publishing DTD v0 20100105//EN" "tax-treatment-NSO.dtd">
<tp:taxon-treatment xmlns:tp="http://www.plazi.org/taxpub"><tp:treatment-meta><kwd-group><label>Taxon classification</label><kwd>
              <named-content content-type="kingdom">Animalia</named-content>
            </kwd><kwd>
              <named-content content-type="order">Coleoptera</named-content>
            </kwd><kwd>
              <named-content content-type="family">Tenebrionidae</named-content>
            </kwd></kwd-group><mixed-citation publication-type="journal"><person-group><name><surname>Flores</surname><given-names>Gustavo E.</given-names></name><name><surname>Pizarro-Araya</surname><given-names>Jaime</given-names></name></person-group><article-title>﻿Revision of the subgenus <tp:taxon-name><tp:taxon-name-part taxon-name-part-type="genus" reg="Mesopraocis"/><tp:taxon-name-part taxon-name-part-type="subgenus" reg="Mesopraocis">Mesopraocis</tp:taxon-name-part></tp:taxon-name> Flores &amp; Pizarro-Araya of the Neotropical genus <italic><tp:taxon-name><tp:taxon-name-part taxon-name-part-type="genus" reg="Praocis">Praocis</tp:taxon-name-part></tp:taxon-name></italic> Eschscholtz (<tp:taxon-name><tp:taxon-name-part taxon-name-part-type="order">Coleoptera</tp:taxon-name-part></tp:taxon-name>, <tp:taxon-name><tp:taxon-name-part taxon-name-part-type="family">Tenebrionidae</tp:taxon-name-part></tp:taxon-name>, <tp:taxon-name><tp:taxon-name-part taxon-name-part-type="subfamily">Pimeliinae</tp:taxon-name-part></tp:taxon-name>)</article-title><source>Zookeys</source><day>12</day><month>05</month><year>2022</year><volume>1100</volume><fpage>29</fpage><lpage>55</lpage><pub-id pub-id-type="doi">10.3897/zookeys.1100.78769</pub-id></mixed-citation></tp:treatment-meta><tp:nomenclature><label>﻿</label><tp:taxon-name><object-id xmlns:xlink="http://www.w3.org/1999/xlink" content-type="arpha" xlink:type="simple">0E1EDF56-E092-507E-B8E3-C4CC4D33DC08</object-id><tp:taxon-name-part taxon-name-part-type="genus" reg="Praocis">Praocis</tp:taxon-name-part> (<tp:taxon-name-part taxon-name-part-type="subgenus" reg="Mesopraocis">Mesopraocis</tp:taxon-name-part>) <tp:taxon-name-part taxon-name-part-type="species" reg="pilula">pilula</tp:taxon-name-part></tp:taxon-name><tp:taxon-authority>Laporte, 1840</tp:taxon-authority><xref ref-type="fig" rid="F1">Figs 1A–F</xref><xref ref-type="fig" rid="F2">, 2A–D</xref><xref ref-type="fig" rid="F3">, 3E</xref><xref ref-type="fig" rid="F4">, 4A</xref><xref ref-type="fig" rid="F6">, 6</xref><tp:nomenclature-citation-list><tp:nomenclature-citation><tp:taxon-name>
                <tp:taxon-name-part taxon-name-part-type="genus" reg="Praocis">Praocis</tp:taxon-name-part>
                <tp:taxon-name-part taxon-name-part-type="species" reg="pilula">pilula</tp:taxon-name-part>
              </tp:taxon-name><comment>Laporte, 1840: 187; <xref ref-type="bibr" rid="B28">Lacordaire 1859</xref>: 214; <xref ref-type="bibr" rid="B20">Gemminger and Harold 1870</xref>: 1905 (cat.); <xref ref-type="bibr" rid="B35">Philippi 1887</xref>: 732 (cat.); <xref ref-type="bibr" rid="B18">Gebien 1910</xref>: 261 (cat.); <xref ref-type="bibr" rid="B19">Gebien 1938</xref>: 400 (cat.); <xref ref-type="bibr" rid="B3">Blackwelder 1945</xref>: 523 (cat.); <xref ref-type="bibr" rid="B26">Kulzer 1958</xref>: 31 (rev.); <xref ref-type="bibr" rid="B34">Peña 1966</xref>: 431 (cat.); <xref ref-type="bibr" rid="B45">Vidal and Guerrero 2007</xref>: 73, 219; <xref ref-type="bibr" rid="B36">Pizarro-Araya et al. 2008</xref>: 273 (list.); <xref ref-type="bibr" rid="B1">Alfaro et al. 2009</xref>: 126 (ecol.); <xref ref-type="bibr" rid="B7">Cortés-Contreras et al. 2013</xref>: 98, 99 (ecol.); <xref ref-type="bibr" rid="B16">Flores and Pizarro-Araya 2014</xref>: 60 (list).</comment></tp:nomenclature-citation><tp:nomenclature-citation><tp:taxon-name>
                <tp:taxon-name-part taxon-name-part-type="genus" reg="Coelus">Coelus</tp:taxon-name-part>
                <tp:taxon-name-part taxon-name-part-type="species" reg="hirticollis">hirticollis</tp:taxon-name-part>
              </tp:taxon-name><comment>Solier, 1840: 212; <xref ref-type="bibr" rid="B43">Solier 1851</xref>: 185 (rev.); <xref ref-type="bibr" rid="B28">Lacordaire 1859</xref>: 214. Synonymy by <xref ref-type="bibr" rid="B28">Lacordaire 1859</xref>: 214.</comment></tp:nomenclature-citation><tp:nomenclature-citation><tp:taxon-name>
                <tp:taxon-name-part taxon-name-part-type="genus" reg="Praocis">Praocis</tp:taxon-name-part>
                <tp:taxon-name-part taxon-name-part-type="species" reg="flava">flava</tp:taxon-name-part>
              </tp:taxon-name><comment>Kulzer, 1958: 32 (rev.); <xref ref-type="bibr" rid="B34">Peña 1966</xref>: 431 (cat.); <xref ref-type="bibr" rid="B45">Vidal and Guerrero 2007</xref>: 73; <xref ref-type="bibr" rid="B36">Pizarro-Araya et al. 2008</xref>: 273 (list.); <xref ref-type="bibr" rid="B1">Alfaro et al. 2009</xref>: 126 (ecol.); <xref ref-type="bibr" rid="B16">Flores and Pizarro-Araya 2014</xref>: 60 (list). New synonymy.</comment></tp:nomenclature-citation></tp:nomenclature-citation-list></tp:nomenclature><tp:treatment-sec sec-type="redescription" id="SECID0ESDAG"><title>Redescription.</title><p>Length 5.00–9.25 mm. Body, antennae, legs black, dark brown to light brown, body widest behind elytral humeri. Head. Clypeus with punctures bearing short setae on centre and long setae at sides, width of anterior margin exceeding half the interocular width; frons with punctures bearing short setae on centre and long setae at sides and posterior half (Fig. <xref ref-type="fig" rid="F1">1A</xref>), border of punctures not elevated; frontoclypeal suture with short or long setae; eyes lacking supraocular groove; antennae reaching anterior quarter of lateral margin of pronotum; antennomeres 9 and 11 wider than long (Fig. <xref ref-type="fig" rid="F1">1B–C</xref>).</p><p><bold><italic>Thorax</italic>.</bold> Pronotum with anterior angles rounded, not produced, remote from eyes and epicanthus, lateral margins declivous, disc convex reaching lateral margins (Fig. <xref ref-type="fig" rid="F4">4A</xref>); posterior margin convex, central area extending beyond posterior angles (Fig. <xref ref-type="fig" rid="F4">4A</xref>), posterior angles right with apex rounded, not produced. Hypomeron with a fringe of long golden setae below lateral margin of pronotum (Fig. <xref ref-type="fig" rid="F1">1E</xref>). Metaventrite with punctures on lateral thirds separated by one to two puncture diameters.</p><fig id="F4" position="float" orientation="portrait"><object-id xmlns:xlink="http://www.w3.org/1999/xlink" content-type="doi" xlink:type="simple">10.3897/zookeys.1100.78769.figure4</object-id><object-id xmlns:xlink="http://www.w3.org/1999/xlink" content-type="arpha" xlink:type="simple">60B5A862-A9E9-55CE-B138-B5E00E557352</object-id><label>Figure 4.</label><caption><p>Habitus in dorsal view <bold>A</bold><tp:taxon-name><tp:taxon-name-part taxon-name-part-type="genus" reg="Praocis">Praocis</tp:taxon-name-part> (<tp:taxon-name-part taxon-name-part-type="subgenus" reg="Mesopraocis">Mesopraocis</tp:taxon-name-part>) <tp:taxon-name-part taxon-name-part-type="species" reg="pilula">pilula</tp:taxon-name-part></tp:taxon-name><bold>B</bold><tp:taxon-name><tp:taxon-name-part taxon-name-part-type="genus" reg="Praocis">Praocis</tp:taxon-name-part> (<tp:taxon-name-part taxon-name-part-type="subgenus" reg="Mesopraocis">Mesopraocis</tp:taxon-name-part>) <tp:taxon-name-part taxon-name-part-type="species" reg="calderana">calderana</tp:taxon-name-part></tp:taxon-name><bold>C</bold><tp:taxon-name><tp:taxon-name-part taxon-name-part-type="genus" reg="Praocis">Praocis</tp:taxon-name-part> (<tp:taxon-name-part taxon-name-part-type="subgenus" reg="Mesopraocis">Mesopraocis</tp:taxon-name-part>) <tp:taxon-name-part taxon-name-part-type="species" reg="nitens">nitens</tp:taxon-name-part></tp:taxon-name><bold>D</bold><tp:taxon-name><tp:taxon-name-part taxon-name-part-type="genus" reg="Praocis">Praocis</tp:taxon-name-part> (<tp:taxon-name-part taxon-name-part-type="subgenus" reg="Mesopraocis">Mesopraocis</tp:taxon-name-part>) <tp:taxon-name-part taxon-name-part-type="species" reg="arenicola">arenicola</tp:taxon-name-part></tp:taxon-name> sp. nov. Scale bars: 1 mm.</p></caption><graphic xmlns:xlink="http://www.w3.org/1999/xlink" xlink:href="zookeys-1100-029_article-78769__-g004.jpg" position="float" orientation="portrait" xlink:type="simple" id="oo_683156.jpg"><uri content-type="original_file" xlink:type="simple">https://binary.pensoft.net/fig/683156</uri></graphic></fig><p><bold><italic>Elytron</italic>.</bold> Pseudopleuron with abundant punctures from which emerge long, golden, decumbent setae, punctures equally dense on all surface, separated by two to four puncture diameters (Fig. <xref ref-type="fig" rid="F1">1F</xref>); epipleuron with a fringe of long golden setae along the edge, texture different than that of elytron, shiny, almost smooth, with sparse punctures and setae.</p><p><bold><italic>Legs</italic>.</bold> Ventral surface of protrochanters with hair brush. Apical process of distal margin of protibiae equal to length of protarsomeres 1–3 combined; protibial length twice the width of distal margin. First metatarsomere 1.4–1.6 times longer than metatarsomeres 2–3 combined (Fig. <xref ref-type="fig" rid="F4">4A</xref>).</p><p><bold><italic>Abdomen</italic>.</bold> Ventrites 1–3 with sparse punctures separated by two to four puncture diameters; ventrite 4 with sparse punctures separated by one to two puncture diameters; ventrite 5 with punctures on central area separated by two to four puncture diameters, on lateral thirds separated by one to two puncture diameters.</p><p><bold><italic>Male genitalia</italic>.</bold> Basal lamina of tegmen equal width throughout, with base concave. Lateral styles of tegmen with proximal margin straight, slightly bisinuate at sides, with setae on distal 1/5 of ventral surface. Median lobe proximally narrow, half the width of tegmen, with apical aperture small.</p><p><bold><italic>Intraspecific variation</italic>.</bold> Antennae can exhibit 9, 10 or 11 antennomeres, the same individual can bear both antennae with different number of antennomeres (Fig. <xref ref-type="fig" rid="F1">1B–D</xref>). If it has 11 or 10 antennomeres due to the fusion or lack of intermediate segments, antennomere 9 is equal length to 10 and 11 and antennomere 9 is equal width to 10 and wider than 11 (Fig. <xref ref-type="fig" rid="F1">1B–C</xref>); if the antenna has 9 antennomeres due to the fusion or lack of intermediate segments, antennomere 9 is equal length to 10 but shorter than 11 and antennomere 9 is equal width to 10 and 11 (Fig. <xref ref-type="fig" rid="F1">1D</xref>).</p></tp:treatment-sec><tp:treatment-sec sec-type="Notes on synonymy" id="SECID0EXIAG"><title>Notes on synonymy.</title><p><xref ref-type="bibr" rid="B26">Kulzer (1958)</xref> described <italic><tp:taxon-name><tp:taxon-name-part taxon-name-part-type="genus" reg="Praocis">Praocis</tp:taxon-name-part><tp:taxon-name-part taxon-name-part-type="species" reg="flava">flava</tp:taxon-name-part></tp:taxon-name></italic> based upon six specimens that were probably tenerals (he stated light yellow colour), and pointed out that the antenna is shorter than the width of frons to separate this species from the other two known of the subgenus at this time: <italic><tp:taxon-name><tp:taxon-name-part taxon-name-part-type="genus" reg="Praocis">P.</tp:taxon-name-part><tp:taxon-name-part taxon-name-part-type="species" reg="pilula">pilula</tp:taxon-name-part></tp:taxon-name></italic> and <italic><tp:taxon-name><tp:taxon-name-part taxon-name-part-type="genus" reg="Praocis">P.</tp:taxon-name-part><tp:taxon-name-part taxon-name-part-type="species" reg="calderana">calderana</tp:taxon-name-part></tp:taxon-name></italic>. We examined the allotype of <italic><tp:taxon-name><tp:taxon-name-part taxon-name-part-type="genus" reg="Praocis">P.</tp:taxon-name-part><tp:taxon-name-part taxon-name-part-type="species" reg="flava">flava</tp:taxon-name-part></tp:taxon-name></italic> (<named-content xmlns:xlink="http://www.w3.org/1999/xlink" content-type="dwc:institutional_code" xlink:title="Natural History Museum, Basel" xlink:href="http://grbio.org/institution/naturhistorisches-museum-basel-0" xlink:type="simple">NHMB</named-content>) which has 11 antennomeres on the right antenna and 10 antennomeres on the left antenna. We studied hundreds of specimens of <italic><tp:taxon-name><tp:taxon-name-part taxon-name-part-type="genus" reg="Praocis">P.</tp:taxon-name-part><tp:taxon-name-part taxon-name-part-type="species" reg="pilula">pilula</tp:taxon-name-part></tp:taxon-name></italic> and observed that antennae can bear 9, 10 or 11 antennomeres (Fig. <xref ref-type="fig" rid="F1">1B–D</xref>), with variation in the number of antennomeres in the same individual (right/left): 11/11, 11/10, 10/11, 10/10, 10/9, 9/10, 9/9 and this variation makes the antenna shorter than or equal to the width of frons. We conclude that <italic><tp:taxon-name><tp:taxon-name-part taxon-name-part-type="genus" reg="Praocis">Praocis</tp:taxon-name-part><tp:taxon-name-part taxon-name-part-type="species" reg="flava">flava</tp:taxon-name-part></tp:taxon-name></italic> is a synonym with <italic><tp:taxon-name><tp:taxon-name-part taxon-name-part-type="genus" reg="Praocis">P.</tp:taxon-name-part><tp:taxon-name-part taxon-name-part-type="species" reg="pilula">pilula</tp:taxon-name-part></tp:taxon-name></italic> based on the characters shared by both nominal species stated in the identification key.</p></tp:treatment-sec><tp:treatment-sec sec-type="Type specimens" id="SECID0EWLAG"><title>Type specimens.</title><p>Allotype of <tp:taxon-name><tp:taxon-name-part taxon-name-part-type="genus" reg="Praocis">Praocis</tp:taxon-name-part> (<tp:taxon-name-part taxon-name-part-type="subgenus" reg="Mesopraocis">Mesopraocis</tp:taxon-name-part>) <tp:taxon-name-part taxon-name-part-type="species" reg="flava">flava</tp:taxon-name-part></tp:taxon-name>: [Coquimbo] [Alotypus/ <italic><tp:taxon-name><tp:taxon-name-part taxon-name-part-type="genus" reg="Praocis">Praocis</tp:taxon-name-part></tp:taxon-name></italic>/ <italic><tp:taxon-name><tp:taxon-name-part taxon-name-part-type="genus" reg="Praocis"/><tp:taxon-name-part taxon-name-part-type="species" reg="flava">flava</tp:taxon-name-part></tp:taxon-name></italic> m./ det. H. Kulzer 1957] (<named-content xmlns:xlink="http://www.w3.org/1999/xlink" content-type="dwc:institutional_code" xlink:title="Natural History Museum, Basel" xlink:href="http://grbio.org/institution/naturhistorisches-museum-basel-0" xlink:type="simple">NHMB</named-content>).</p></tp:treatment-sec><tp:treatment-sec sec-type="material" id="SECID0E6MAG"><title>Other material examined.</title><p>Chile. Atacama Region: Copiapo Province: E. Rodillo sand dunes 476 m, <named-content xmlns:xlink="http://www.w3.org/1999/xlink" content-type="dwc:verbatimCoordinates" xlink:type="simple"><named-content content-type="geo-json" specific-use="{&#34;type&#34;:&#34;Point&#34;,&#34;coordinates&#34;:[-70.676667,-27.018139]}" id="NCID0EINAG" xlink:type="simple">27°1'5.3"S, 70°40'36."W</named-content></named-content>, 30.x.2012, M. Elgueta, 9 (<abbrev xmlns:xlink="http://www.w3.org/1999/xlink" xlink:title="Instituto Argentino de Investigaciones de las Zonas Áridas" id="ABBRID0ENNAG" xlink:type="simple">IADIZA</abbrev>), Rodillo sand dunes 14 m, <named-content xmlns:xlink="http://www.w3.org/1999/xlink" content-type="dwc:verbatimCoordinates" xlink:type="simple"><named-content content-type="geo-json" specific-use="{&#34;type&#34;:&#34;Point&#34;,&#34;coordinates&#34;:[-70.792778,-27.001694]}" id="NCID0EUNAG" xlink:type="simple">27°00'6.1"S, 70°47.4'10."W</named-content></named-content>, 30.x.2012, M. Elgueta, 1 (<abbrev xmlns:xlink="http://www.w3.org/1999/xlink" xlink:title="Instituto Argentino de Investigaciones de las Zonas Áridas" id="ABBRID0EZNAG" xlink:type="simple">IADIZA</abbrev>), Punta Frodden, 20 km N. Caldera, 26.iv.1956, L.E. Peña, 30 (<named-content xmlns:xlink="http://www.w3.org/1999/xlink" content-type="dwc:institutional_code" xlink:title="Field Museum of Natural History, Chicago" xlink:href="http://grbio.org/institution/field-museum-natural-history" xlink:type="simple">FMNH</named-content>), S. Caldera, 23-VI-1968, L.E. Peña, 5 (<named-content xmlns:xlink="http://www.w3.org/1999/xlink" content-type="dwc:institutional_code" xlink:title="Field Museum of Natural History, Chicago" xlink:href="http://grbio.org/institution/field-museum-natural-history" xlink:type="simple">FMNH</named-content>), Caldera, 30-XI-1980, L.E. Peña, 1 (<named-content xmlns:xlink="http://www.w3.org/1999/xlink" content-type="dwc:institutional_code" xlink:title="Field Museum of Natural History, Chicago" xlink:href="http://grbio.org/institution/field-museum-natural-history" xlink:type="simple">FMNH</named-content>), 4.x.1981, M. Elgueta, 1 (<named-content xmlns:xlink="http://www.w3.org/1999/xlink" content-type="dwc:institutional_code" xlink:title="Museo Nacional de Historia Natural, Santiago" xlink:href="http://grbio.org/institution/museo-nacional-de-historia-natural-santiago" xlink:type="simple">MNNC</named-content>), Boca Río Copiapó, 13.vi.1968, L.E. Peña, 4 (<named-content xmlns:xlink="http://www.w3.org/1999/xlink" content-type="dwc:institutional_code" xlink:title="Field Museum of Natural History, Chicago" xlink:href="http://grbio.org/institution/field-museum-natural-history" xlink:type="simple">FMNH</named-content>), 70 km S. Copiapó, <named-content xmlns:xlink="http://www.w3.org/1999/xlink" content-type="dwc:verbatimCoordinates" xlink:type="simple"><named-content content-type="geo-json" specific-use="{&#34;type&#34;:&#34;Point&#34;,&#34;coordinates&#34;:[-70.333333,-27.366667]}" id="NCID0EUOAG" xlink:type="simple">27°22'S, 70°20'W</named-content></named-content>, 18.viii.1966, E.I. Schlinger, M.E. Irwin, dune assoc, 4 (<named-content xmlns:xlink="http://www.w3.org/1999/xlink" content-type="dwc:institutional_code" xlink:title="American Museum of Natural History" xlink:href="http://grbio.org/institution/american-museum-natural-history" xlink:type="simple">AMNH</named-content>), E. Cerro Negro 1296 m, <named-content xmlns:xlink="http://www.w3.org/1999/xlink" content-type="dwc:verbatimCoordinates" xlink:type="simple"><named-content content-type="geo-json" specific-use="{&#34;type&#34;:&#34;Point&#34;,&#34;coordinates&#34;:[-70.251944,-27.119056]}" id="NCID0EAPAG" xlink:type="simple">27°7'8.6"S, 70°14.4'43."W</named-content></named-content>, 30.x.2012, M. Elgueta, 10 (<abbrev xmlns:xlink="http://www.w3.org/1999/xlink" xlink:title="Instituto Argentino de Investigaciones de las Zonas Áridas" id="ABBRID0EFPAG" xlink:type="simple">IADIZA</abbrev>), Puerto Viejo, 10.x.1980, L.E. Peña, 24 (<named-content xmlns:xlink="http://www.w3.org/1999/xlink" content-type="dwc:institutional_code" xlink:title="Field Museum of Natural History, Chicago" xlink:href="http://grbio.org/institution/field-museum-natural-history" xlink:type="simple">FMNH</named-content>), ix.1982, L.E. Peña, 3 (<named-content xmlns:xlink="http://www.w3.org/1999/xlink" content-type="dwc:institutional_code" xlink:title="Field Museum of Natural History, Chicago" xlink:href="http://grbio.org/institution/field-museum-natural-history" xlink:type="simple">FMNH</named-content>), Bahía Salada 2 m, <named-content xmlns:xlink="http://www.w3.org/1999/xlink" content-type="dwc:verbatimCoordinates" xlink:type="simple"><named-content content-type="geo-json" specific-use="{&#34;type&#34;:&#34;Point&#34;,&#34;coordinates&#34;:[-70.910556,-27.640083]}" id="NCID0EUPAG" xlink:type="simple">27°38'24.3"S, 70°54'38."W</named-content></named-content>, 29.xi.2012, M. Elgueta, 1 (<abbrev xmlns:xlink="http://www.w3.org/1999/xlink" xlink:title="Instituto Argentino de Investigaciones de las Zonas Áridas" id="ABBRID0EZPAG" xlink:type="simple">IADIZA</abbrev>), N Caleta Angosta sand dunes 11 m, <named-content xmlns:xlink="http://www.w3.org/1999/xlink" content-type="dwc:verbatimCoordinates" xlink:type="simple"><named-content content-type="geo-json" specific-use="{&#34;type&#34;:&#34;Point&#34;,&#34;coordinates&#34;:[-71.156111,-28.196667]}" id="NCID0EAQAG" xlink:type="simple">28°11'48"S, 71°09'22."W</named-content></named-content>, 29.x.2012, M. Elgueta, 3 (<abbrev xmlns:xlink="http://www.w3.org/1999/xlink" xlink:title="Instituto Argentino de Investigaciones de las Zonas Áridas" id="ABBRID0EFQAG" xlink:type="simple">IADIZA</abbrev>), Travesía, 20.viii.1978, Leg. J. Solervicens, 2 (<named-content xmlns:xlink="http://www.w3.org/1999/xlink" content-type="dwc:institutional_code" xlink:title="Museo Nacional de Historia Natural, Santiago" xlink:href="http://grbio.org/institution/museo-nacional-de-historia-natural-santiago" xlink:type="simple">MNNC</named-content>), Punta Cachos, 01–04.xi.2012, J. Pizarro-Araya, 1 (<named-content xmlns:xlink="http://www.w3.org/1999/xlink" content-type="dwc:institutional_code" xlink:title="Laboratorio de Entomología Ecológica, Universidad de La Serena" xlink:href="http://grbio.org/institution/universidad-de-la-serena" xlink:type="simple">LEULS</named-content>). Huasco Province: Quebrada Carrizalillo, N. Huasco, 12.x.1980, L.E. Peña, 24 (<named-content xmlns:xlink="http://www.w3.org/1999/xlink" content-type="dwc:institutional_code" xlink:title="Field Museum of Natural History, Chicago" xlink:href="http://grbio.org/institution/field-museum-natural-history" xlink:type="simple">FMNH</named-content>), Cuesta Carrizalillo, 30.x.1980, L.E. Peña, 9 (<named-content xmlns:xlink="http://www.w3.org/1999/xlink" content-type="dwc:institutional_code" xlink:title="Field Museum of Natural History, Chicago" xlink:href="http://grbio.org/institution/field-museum-natural-history" xlink:type="simple">FMNH</named-content>), Carrizal Bajo, 8.xi.1965, L.E. Peña, 1 (<named-content xmlns:xlink="http://www.w3.org/1999/xlink" content-type="dwc:institutional_code" xlink:title="Field Museum of Natural History, Chicago" xlink:href="http://grbio.org/institution/field-museum-natural-history" xlink:type="simple">FMNH</named-content>), between Carrizal y Los Pozos, 8 m,<named-content xmlns:xlink="http://www.w3.org/1999/xlink" content-type="dwc:verbatimCoordinates" xlink:type="simple"><named-content content-type="geo-json" specific-use="{&#34;type&#34;:&#34;Point&#34;,&#34;coordinates&#34;:[-71.164722,-28.127222]}" id="NCID0EARAG" xlink:type="simple"> 28°7'38"S, 71°9'53."W</named-content></named-content>, 23.i.2010, E. Ruiz-Manzanos, F.M. Alfaro, J. Mondaca, 3 (<named-content xmlns:xlink="http://www.w3.org/1999/xlink" content-type="dwc:institutional_code" xlink:title="Laboratorio de Entomología Ecológica, Universidad de La Serena" xlink:href="http://grbio.org/institution/universidad-de-la-serena" xlink:type="simple">LEULS</named-content>), 20 (<abbrev xmlns:xlink="http://www.w3.org/1999/xlink" xlink:title="Instituto Argentino de Investigaciones de las Zonas Áridas" id="ABBRID0EJRAG" xlink:type="simple">IADIZA</abbrev>), Los Pozos, 19.viii.2008, F.M. Alfaro, 6 (<named-content xmlns:xlink="http://www.w3.org/1999/xlink" content-type="dwc:institutional_code" xlink:title="Laboratorio de Entomología Ecológica, Universidad de La Serena" xlink:href="http://grbio.org/institution/universidad-de-la-serena" xlink:type="simple">LEULS</named-content>), Agua de Luna, 18.viii.2009, F.M. Alfaro, 2 (<named-content xmlns:xlink="http://www.w3.org/1999/xlink" content-type="dwc:institutional_code" xlink:title="Laboratorio de Entomología Ecológica, Universidad de La Serena" xlink:href="http://grbio.org/institution/universidad-de-la-serena" xlink:type="simple">LEULS</named-content>), 01–04.ii.2007, F.M. Alfaro, 12 (<named-content xmlns:xlink="http://www.w3.org/1999/xlink" content-type="dwc:institutional_code" xlink:title="Laboratorio de Entomología Ecológica, Universidad de La Serena" xlink:href="http://grbio.org/institution/universidad-de-la-serena" xlink:type="simple">LEULS</named-content>), Huasco bajo, 8.viii.1976, 2 (<named-content xmlns:xlink="http://www.w3.org/1999/xlink" content-type="dwc:institutional_code" xlink:title="Universidad de Concepción, Concepción" xlink:href="http://grbio.org/institution/universidad-de-concepci%C3%B3n" xlink:type="simple">UCCC</named-content>), Huasco, viii.1953, L.E. Peña, 16 (<named-content xmlns:xlink="http://www.w3.org/1999/xlink" content-type="dwc:institutional_code" xlink:title="Museo Nacional de Historia Natural, Santiago" xlink:href="http://grbio.org/institution/museo-nacional-de-historia-natural-santiago" xlink:type="simple">MNNC</named-content>), viii.1957, L.E. Peña, 2 (<named-content xmlns:xlink="http://www.w3.org/1999/xlink" content-type="dwc:institutional_code" xlink:title="Field Museum of Natural History, Chicago" xlink:href="http://grbio.org/institution/field-museum-natural-history" xlink:type="simple">FMNH</named-content>), 22.x.1957, L.E. Peña, 4 (<named-content xmlns:xlink="http://www.w3.org/1999/xlink" content-type="dwc:institutional_code" xlink:title="Field Museum of Natural History, Chicago" xlink:href="http://grbio.org/institution/field-museum-natural-history" xlink:type="simple">FMNH</named-content>), 23.x.1980, L.E. Peña, 29 (<named-content xmlns:xlink="http://www.w3.org/1999/xlink" content-type="dwc:institutional_code" xlink:title="Field Museum of Natural History, Chicago" xlink:href="http://grbio.org/institution/field-museum-natural-history" xlink:type="simple">FMNH</named-content>), Huasco beach sand dunes 5 m, <named-content xmlns:xlink="http://www.w3.org/1999/xlink" content-type="dwc:verbatimCoordinates" xlink:type="simple"><named-content content-type="geo-json" specific-use="{&#34;type&#34;:&#34;Point&#34;,&#34;coordinates&#34;:[-71.207500,-28.456806]}" id="NCID0EQSAG" xlink:type="simple">28°27'24.5"S, 71°12'27."W</named-content></named-content>, 28.x.2012, M. Elgueta, 1 (<named-content xmlns:xlink="http://www.w3.org/1999/xlink" content-type="dwc:institutional_code" xlink:title="Museo Nacional de Historia Natural, Santiago" xlink:href="http://grbio.org/institution/museo-nacional-de-historia-natural-santiago" xlink:type="simple">MNNC</named-content>), 5 (<abbrev xmlns:xlink="http://www.w3.org/1999/xlink" xlink:title="Instituto Argentino de Investigaciones de las Zonas Áridas" id="ABBRID0EZSAG" xlink:type="simple">IADIZA</abbrev>), 29.ix.1981, M. Elgueta, 4 (<named-content xmlns:xlink="http://www.w3.org/1999/xlink" content-type="dwc:institutional_code" xlink:title="Museo Nacional de Historia Natural, Santiago" xlink:href="http://grbio.org/institution/museo-nacional-de-historia-natural-santiago" xlink:type="simple">MNNC</named-content>), Playa Tontando, 22.xi.2008, F.M. Alfaro, 4 (<named-content xmlns:xlink="http://www.w3.org/1999/xlink" content-type="dwc:institutional_code" xlink:title="Laboratorio de Entomología Ecológica, Universidad de La Serena" xlink:href="http://grbio.org/institution/universidad-de-la-serena" xlink:type="simple">LEULS</named-content>), Chañaral de Aceituno, 14.vi.1968, L.E. Peña, 11 (<named-content xmlns:xlink="http://www.w3.org/1999/xlink" content-type="dwc:institutional_code" xlink:title="Field Museum of Natural History, Chicago" xlink:href="http://grbio.org/institution/field-museum-natural-history" xlink:type="simple">FMNH</named-content>). Coquimbo Region: Elqui Province: Isla Gaviota, Los Choros, J. Pizarro-Araya, 1 (<abbrev xmlns:xlink="http://www.w3.org/1999/xlink" xlink:title="Instituto Argentino de Investigaciones de las Zonas Áridas" id="ABBRID0EJTAG" xlink:type="simple">IADIZA</abbrev>), 8 (<named-content xmlns:xlink="http://www.w3.org/1999/xlink" content-type="dwc:institutional_code" xlink:title="Laboratorio de Entomología Ecológica, Universidad de La Serena" xlink:href="http://grbio.org/institution/universidad-de-la-serena" xlink:type="simple">LEULS</named-content>), Isla Damas, Reserva Nacional Pingüino de Humboldt, Los Choros, 3–6.viii.2006, D. Valdivia &amp; F.M. Alfaro, 1 (<abbrev xmlns:xlink="http://www.w3.org/1999/xlink" xlink:title="Instituto Argentino de Investigaciones de las Zonas Áridas" id="ABBRID0ERTAG" xlink:type="simple">IADIZA</abbrev>), 4 (<named-content xmlns:xlink="http://www.w3.org/1999/xlink" content-type="dwc:institutional_code" xlink:title="Laboratorio de Entomología Ecológica, Universidad de La Serena" xlink:href="http://grbio.org/institution/universidad-de-la-serena" xlink:type="simple">LEULS</named-content>), 3–6.viii.2006, P. Agusto &amp; F.M. Alfaro, 7 (<named-content xmlns:xlink="http://www.w3.org/1999/xlink" content-type="dwc:institutional_code" xlink:title="Laboratorio de Entomología Ecológica, Universidad de La Serena" xlink:href="http://grbio.org/institution/universidad-de-la-serena" xlink:type="simple">LEULS</named-content>), 22–25.ix.2006, P. Gachón &amp; C. Romero, 3 (<named-content xmlns:xlink="http://www.w3.org/1999/xlink" content-type="dwc:institutional_code" xlink:title="Laboratorio de Entomología Ecológica, Universidad de La Serena" xlink:href="http://grbio.org/institution/universidad-de-la-serena" xlink:type="simple">LEULS</named-content>), Punta de Choros, 3.vi.2005, D. Valdivia, 1 (<abbrev xmlns:xlink="http://www.w3.org/1999/xlink" xlink:title="Instituto Argentino de Investigaciones de las Zonas Áridas" id="ABBRID0EBUAG" xlink:type="simple">IADIZA</abbrev>), 4.vi.2005, D. Valdivia, 1 (<abbrev xmlns:xlink="http://www.w3.org/1999/xlink" xlink:title="Instituto Argentino de Investigaciones de las Zonas Áridas" id="ABBRID0EFUAG" xlink:type="simple">IADIZA</abbrev>), 11 (<named-content xmlns:xlink="http://www.w3.org/1999/xlink" content-type="dwc:institutional_code" xlink:title="Laboratorio de Entomología Ecológica, Universidad de La Serena" xlink:href="http://grbio.org/institution/universidad-de-la-serena" xlink:type="simple">LEULS</named-content>), 26.viii.2005, P. Agusto, 10 (<named-content xmlns:xlink="http://www.w3.org/1999/xlink" content-type="dwc:institutional_code" xlink:title="Laboratorio de Entomología Ecológica, Universidad de La Serena" xlink:href="http://grbio.org/institution/universidad-de-la-serena" xlink:type="simple">LEULS</named-content>), 27.viii.2005, R. Villalón, 13 (<named-content xmlns:xlink="http://www.w3.org/1999/xlink" content-type="dwc:institutional_code" xlink:title="Laboratorio de Entomología Ecológica, Universidad de La Serena" xlink:href="http://grbio.org/institution/universidad-de-la-serena" xlink:type="simple">LEULS</named-content>), 25.viii.2005, R. Villalón, 3 (<named-content xmlns:xlink="http://www.w3.org/1999/xlink" content-type="dwc:institutional_code" xlink:title="Laboratorio de Entomología Ecológica, Universidad de La Serena" xlink:href="http://grbio.org/institution/universidad-de-la-serena" xlink:type="simple">LEULS</named-content>), 21.xi.2005, J. Pizarro-Araya, 8 (<named-content xmlns:xlink="http://www.w3.org/1999/xlink" content-type="dwc:institutional_code" xlink:title="Laboratorio de Entomología Ecológica, Universidad de La Serena" xlink:href="http://grbio.org/institution/universidad-de-la-serena" xlink:type="simple">LEULS</named-content>), i.2007, J. Pizarro-Araya &amp; F.M. Alfaro, 2 (<named-content xmlns:xlink="http://www.w3.org/1999/xlink" content-type="dwc:institutional_code" xlink:title="Laboratorio de Entomología Ecológica, Universidad de La Serena" xlink:href="http://grbio.org/institution/universidad-de-la-serena" xlink:type="simple">LEULS</named-content>), 31.x.2011, J. Pizarro-Araya &amp; F.M. Alfaro, 4 (<named-content xmlns:xlink="http://www.w3.org/1999/xlink" content-type="dwc:institutional_code" xlink:title="Laboratorio de Entomología Ecológica, Universidad de La Serena" xlink:href="http://grbio.org/institution/universidad-de-la-serena" xlink:type="simple">LEULS</named-content>), Choros Bajos (NW El Tofo), 31.x.1961, L.E. Peña, 2 (<named-content xmlns:xlink="http://www.w3.org/1999/xlink" content-type="dwc:institutional_code" xlink:title="Field Museum of Natural History, Chicago" xlink:href="http://grbio.org/institution/field-museum-natural-history" xlink:type="simple">FMNH</named-content>), 15.vi.1968, L.E. Peña, 24 (<named-content xmlns:xlink="http://www.w3.org/1999/xlink" content-type="dwc:institutional_code" xlink:title="Field Museum of Natural History, Chicago" xlink:href="http://grbio.org/institution/field-museum-natural-history" xlink:type="simple">FMNH</named-content>), El Apolillado, Los Choros, 04.xi.2014, 2 (<named-content xmlns:xlink="http://www.w3.org/1999/xlink" content-type="dwc:institutional_code" xlink:title="Laboratorio de Entomología Ecológica, Universidad de La Serena" xlink:href="http://grbio.org/institution/universidad-de-la-serena" xlink:type="simple">LEULS</named-content>), Chungungo, Playa Blanca, 27.ii.2005, J. Pizarro-Araya, 6 (<named-content xmlns:xlink="http://www.w3.org/1999/xlink" content-type="dwc:institutional_code" xlink:title="Laboratorio de Entomología Ecológica, Universidad de La Serena" xlink:href="http://grbio.org/institution/universidad-de-la-serena" xlink:type="simple">LEULS</named-content>), Quebrada Porotitos, 16.ix.2005, R, Villalón, 1 (<named-content xmlns:xlink="http://www.w3.org/1999/xlink" content-type="dwc:institutional_code" xlink:title="Laboratorio de Entomología Ecológica, Universidad de La Serena" xlink:href="http://grbio.org/institution/universidad-de-la-serena" xlink:type="simple">LEULS</named-content>), Los Hornos, <named-content xmlns:xlink="http://www.w3.org/1999/xlink" content-type="dwc:verbatimCoordinates" xlink:type="simple"><named-content content-type="geo-json" specific-use="{&#34;type&#34;:&#34;Point&#34;,&#34;coordinates&#34;:[-71.294570,-29.588250]}" id="NCID0E3VAG" xlink:type="simple">29.58825°S, 71.29457°W</named-content></named-content>, iii.2017, A. Zúñiga, M. Bläser, R. Predel, L. Ragionieri, 6 (<abbrev xmlns:xlink="http://www.w3.org/1999/xlink" xlink:title="Instituto Argentino de Investigaciones de las Zonas Áridas" id="ABBRID0EBWAG" xlink:type="simple">IADIZA</abbrev>), Punta Teatinos, 7.i.1966, L.E. Peña, 31 (<named-content xmlns:xlink="http://www.w3.org/1999/xlink" content-type="dwc:institutional_code" xlink:title="Field Museum of Natural History, Chicago" xlink:href="http://grbio.org/institution/field-museum-natural-history" xlink:type="simple">FMNH</named-content>), 24.x.1992, P. Plandiura, 1 (<abbrev xmlns:xlink="http://www.w3.org/1999/xlink" xlink:title="Instituto Argentino de Investigaciones de las Zonas Áridas" id="ABBRID0EJWAG" xlink:type="simple">IADIZA</abbrev>), 1 (<named-content xmlns:xlink="http://www.w3.org/1999/xlink" content-type="dwc:institutional_code" xlink:title="Laboratorio de Entomología Ecológica, Universidad de La Serena" xlink:href="http://grbio.org/institution/universidad-de-la-serena" xlink:type="simple">LEULS</named-content>), Caleta San Pedro, sand dunes 5 m, <named-content xmlns:xlink="http://www.w3.org/1999/xlink" content-type="dwc:verbatimCoordinates" xlink:type="simple"><named-content content-type="geo-json" specific-use="{&#34;type&#34;:&#34;Point&#34;,&#34;coordinates&#34;:[-71.273889,-29.881750]}" id="NCID0EUWAG" xlink:type="simple">29°52'54.3"S, 71°16'26."W</named-content></named-content>, 7.xii.2012, M. Elgueta, 4 (<abbrev xmlns:xlink="http://www.w3.org/1999/xlink" xlink:title="Instituto Argentino de Investigaciones de las Zonas Áridas" id="ABBRID0EZWAG" xlink:type="simple">IADIZA</abbrev>), Coquimbo, La Serena, ix.1947, L.E. Peña, 6 (<named-content xmlns:xlink="http://www.w3.org/1999/xlink" content-type="dwc:institutional_code" xlink:title="Museo Nacional de Historia Natural, Santiago" xlink:href="http://grbio.org/institution/museo-nacional-de-historia-natural-santiago" xlink:type="simple">MNNC</named-content>), 1 (<abbrev xmlns:xlink="http://www.w3.org/1999/xlink" xlink:title="Instituto Argentino de Investigaciones de las Zonas Áridas" id="ABBRID0EBXAG" xlink:type="simple">IADIZA</abbrev>), 28–31.viii.1947, L.E. Peña, 16 (<named-content xmlns:xlink="http://www.w3.org/1999/xlink" content-type="dwc:institutional_code" xlink:title="Museo Nacional de Historia Natural, Santiago" xlink:href="http://grbio.org/institution/museo-nacional-de-historia-natural-santiago" xlink:type="simple">MNNC</named-content>), 10 (<named-content xmlns:xlink="http://www.w3.org/1999/xlink" content-type="dwc:institutional_code" xlink:title="Field Museum of Natural History, Chicago" xlink:href="http://grbio.org/institution/field-museum-natural-history" xlink:type="simple">FMNH</named-content>), 18 (<abbrev xmlns:xlink="http://www.w3.org/1999/xlink" xlink:title="Instituto Argentino de Investigaciones de las Zonas Áridas" id="ABBRID0ENXAG" xlink:type="simple">IADIZA</abbrev>), 13.x.1957, L.E. Peña, 1 (<named-content xmlns:xlink="http://www.w3.org/1999/xlink" content-type="dwc:institutional_code" xlink:title="Field Museum of Natural History, Chicago" xlink:href="http://grbio.org/institution/field-museum-natural-history" xlink:type="simple">FMNH</named-content>), Coquimbo, 13.xi.1964, L.E. Peña, 7 (<named-content xmlns:xlink="http://www.w3.org/1999/xlink" content-type="dwc:institutional_code" xlink:title="Field Museum of Natural History, Chicago" xlink:href="http://grbio.org/institution/field-museum-natural-history" xlink:type="simple">FMNH</named-content>), 16.iii.1971, L. Álvarez, 1 (<named-content xmlns:xlink="http://www.w3.org/1999/xlink" content-type="dwc:institutional_code" xlink:title="Field Museum of Natural History, Chicago" xlink:href="http://grbio.org/institution/field-museum-natural-history" xlink:type="simple">FMNH</named-content>), 20.xii.1967, Valencia Leg., 21 (<named-content xmlns:xlink="http://www.w3.org/1999/xlink" content-type="dwc:institutional_code" xlink:title="Laboratorio de Entomología Ecológica, Universidad de La Serena" xlink:href="http://grbio.org/institution/universidad-de-la-serena" xlink:type="simple">LEULS</named-content>), La Herradura, 2.i.1969, L. Álvarez, 34 (<named-content xmlns:xlink="http://www.w3.org/1999/xlink" content-type="dwc:institutional_code" xlink:title="Field Museum of Natural History, Chicago" xlink:href="http://grbio.org/institution/field-museum-natural-history" xlink:type="simple">FMNH</named-content>), Guayacán, 20.ix.1969, G. Monsalve, 30 (<named-content xmlns:xlink="http://www.w3.org/1999/xlink" content-type="dwc:institutional_code" xlink:title="Field Museum of Natural History, Chicago" xlink:href="http://grbio.org/institution/field-museum-natural-history" xlink:type="simple">FMNH</named-content>), Totoralillo, 2–3.ix.1947, L.E. Peña, 13 (<named-content xmlns:xlink="http://www.w3.org/1999/xlink" content-type="dwc:institutional_code" xlink:title="Museo Nacional de Historia Natural, Santiago" xlink:href="http://grbio.org/institution/museo-nacional-de-historia-natural-santiago" xlink:type="simple">MNNC</named-content>), 19 (<named-content xmlns:xlink="http://www.w3.org/1999/xlink" content-type="dwc:institutional_code" xlink:title="Field Museum of Natural History, Chicago" xlink:href="http://grbio.org/institution/field-museum-natural-history" xlink:type="simple">FMNH</named-content>), Totoralillo sand dunes, 11 m, <named-content xmlns:xlink="http://www.w3.org/1999/xlink" content-type="dwc:verbatimCoordinates" xlink:type="simple"><named-content content-type="geo-json" specific-use="{&#34;type&#34;:&#34;Point&#34;,&#34;coordinates&#34;:[-71.317222,-29.489194]}" id="NCID0EUYAG" xlink:type="simple">29°29'21.1"S, 71°19'2."W</named-content></named-content>, 27.x.2012, M. Elgueta, 5 (<abbrev xmlns:xlink="http://www.w3.org/1999/xlink" xlink:title="Instituto Argentino de Investigaciones de las Zonas Áridas" id="ABBRID0EZYAG" xlink:type="simple">IADIZA</abbrev>), Lagunillas, 4.ix.1947, L.E. Peña, 10 (<named-content xmlns:xlink="http://www.w3.org/1999/xlink" content-type="dwc:institutional_code" xlink:title="Museo Nacional de Historia Natural, Santiago" xlink:href="http://grbio.org/institution/museo-nacional-de-historia-natural-santiago" xlink:type="simple">MNNC</named-content>), 13 (<abbrev xmlns:xlink="http://www.w3.org/1999/xlink" xlink:title="Instituto Argentino de Investigaciones de las Zonas Áridas" id="ABBRID0EBZAG" xlink:type="simple">IADIZA</abbrev>), Morrillos, sand dunes 41 m, <named-content xmlns:xlink="http://www.w3.org/1999/xlink" content-type="dwc:verbatimCoordinates" xlink:type="simple"><named-content content-type="geo-json" specific-use="{&#34;type&#34;:&#34;Point&#34;,&#34;coordinates&#34;:[-71.370278,-30.149000]}" id="NCID0EIZAG" xlink:type="simple">30°8'56.4"S, 71°22'13."W</named-content></named-content>, 27.x.2012, M. Elgueta, 1 (<named-content xmlns:xlink="http://www.w3.org/1999/xlink" content-type="dwc:institutional_code" xlink:title="Museo Nacional de Historia Natural, Santiago" xlink:href="http://grbio.org/institution/museo-nacional-de-historia-natural-santiago" xlink:type="simple">MNNC</named-content>), 15 (<abbrev xmlns:xlink="http://www.w3.org/1999/xlink" xlink:title="Instituto Argentino de Investigaciones de las Zonas Áridas" id="ABBRID0ERZAG" xlink:type="simple">IADIZA</abbrev>), Guanaqueros, 21.v. 1955, 3 (<named-content xmlns:xlink="http://www.w3.org/1999/xlink" content-type="dwc:institutional_code" xlink:title="Museo Nacional de Historia Natural, Santiago" xlink:href="http://grbio.org/institution/museo-nacional-de-historia-natural-santiago" xlink:type="simple">MNNC</named-content>), 24.xi.1967, L.E. Peña, 18 (<named-content xmlns:xlink="http://www.w3.org/1999/xlink" content-type="dwc:institutional_code" xlink:title="Field Museum of Natural History, Chicago" xlink:href="http://grbio.org/institution/field-museum-natural-history" xlink:type="simple">FMNH</named-content>), N. Guanaqueros, sand dunes 4 m, <named-content xmlns:xlink="http://www.w3.org/1999/xlink" content-type="dwc:verbatimCoordinates" xlink:type="simple"><named-content content-type="geo-json" specific-use="{&#34;type&#34;:&#34;Point&#34;,&#34;coordinates&#34;:[-71.406111,-30.191111]}" id="NCID0EA1AG" xlink:type="simple">30°11’28"S, 71°24'22."W</named-content></named-content>, 24.x.2010, M. Elgueta, 1 (<named-content xmlns:xlink="http://www.w3.org/1999/xlink" content-type="dwc:institutional_code" xlink:title="Museo Nacional de Historia Natural, Santiago" xlink:href="http://grbio.org/institution/museo-nacional-de-historia-natural-santiago" xlink:type="simple">MNNC</named-content>), Tongoy, 28.x.1961, L.E. Peña, 9 (<named-content xmlns:xlink="http://www.w3.org/1999/xlink" content-type="dwc:institutional_code" xlink:title="Field Museum of Natural History, Chicago" xlink:href="http://grbio.org/institution/field-museum-natural-history" xlink:type="simple">FMNH</named-content>), 10.iii. 1967, L.E. Peña, 26 (<named-content xmlns:xlink="http://www.w3.org/1999/xlink" content-type="dwc:institutional_code" xlink:title="Field Museum of Natural History, Chicago" xlink:href="http://grbio.org/institution/field-museum-natural-history" xlink:type="simple">FMNH</named-content>), N. Tongoy sand dunes, 24 m, <named-content xmlns:xlink="http://www.w3.org/1999/xlink" content-type="dwc:verbatimCoordinates" xlink:type="simple"><named-content content-type="geo-json" specific-use="{&#34;type&#34;:&#34;Point&#34;,&#34;coordinates&#34;:[-71.479167,-30.254306]}" id="NCID0EU1AG" xlink:type="simple">30°15'15.5"S, 71°28'45."W</named-content></named-content>, 25.x.2010, M. Elgueta, 1 (<named-content xmlns:xlink="http://www.w3.org/1999/xlink" content-type="dwc:institutional_code" xlink:title="Museo Nacional de Historia Natural, Santiago" xlink:href="http://grbio.org/institution/museo-nacional-de-historia-natural-santiago" xlink:type="simple">MNNC</named-content>), 18.viii.1971, L. Alfaro, 10 (<named-content xmlns:xlink="http://www.w3.org/1999/xlink" content-type="dwc:institutional_code" xlink:title="Museo Nacional de Historia Natural, Santiago" xlink:href="http://grbio.org/institution/museo-nacional-de-historia-natural-santiago" xlink:type="simple">MNNC</named-content>), 4.ii.1975, J. Solervicens, 2 (<named-content xmlns:xlink="http://www.w3.org/1999/xlink" content-type="dwc:institutional_code" xlink:title="Museo Nacional de Historia Natural, Santiago" xlink:href="http://grbio.org/institution/museo-nacional-de-historia-natural-santiago" xlink:type="simple">MNNC</named-content>), 18.viii.1996, F. Ramírez, 1 (<named-content xmlns:xlink="http://www.w3.org/1999/xlink" content-type="dwc:institutional_code" xlink:title="Museo Nacional de Historia Natural, Santiago" xlink:href="http://grbio.org/institution/museo-nacional-de-historia-natural-santiago" xlink:type="simple">MNNC</named-content>). Limarí Province: Caleta Limarí, 22.ix.2004, A. Levicán, 1 (<abbrev xmlns:xlink="http://www.w3.org/1999/xlink" xlink:title="Instituto Argentino de Investigaciones de las Zonas Áridas" id="ABBRID0EJ2AG" xlink:type="simple">IADIZA</abbrev>), 1 (<named-content xmlns:xlink="http://www.w3.org/1999/xlink" content-type="dwc:institutional_code" xlink:title="Laboratorio de Entomología Ecológica, Universidad de La Serena" xlink:href="http://grbio.org/institution/universidad-de-la-serena" xlink:type="simple">LEULS</named-content>), 22.ix.2004, J. Pizarro-Araya, 2 (<abbrev xmlns:xlink="http://www.w3.org/1999/xlink" xlink:title="Instituto Argentino de Investigaciones de las Zonas Áridas" id="ABBRID0ER2AG" xlink:type="simple">IADIZA</abbrev>), 15 (<named-content xmlns:xlink="http://www.w3.org/1999/xlink" content-type="dwc:institutional_code" xlink:title="Laboratorio de Entomología Ecológica, Universidad de La Serena" xlink:href="http://grbio.org/institution/universidad-de-la-serena" xlink:type="simple">LEULS</named-content>), 22.ix.2004, 5 (<named-content xmlns:xlink="http://www.w3.org/1999/xlink" content-type="dwc:institutional_code" xlink:title="Laboratorio de Entomología Ecológica, Universidad de La Serena" xlink:href="http://grbio.org/institution/universidad-de-la-serena" xlink:type="simple">LEULS</named-content>), Los Loros, Desembocadura Río Limarí, 18.ix.1969, L.E. Peña, 10 (<named-content xmlns:xlink="http://www.w3.org/1999/xlink" content-type="dwc:institutional_code" xlink:title="Field Museum of Natural History, Chicago" xlink:href="http://grbio.org/institution/field-museum-natural-history" xlink:type="simple">FMNH</named-content>), Socos, 22.ix.2004, J. Pizarro-Araya, 1 (<abbrev xmlns:xlink="http://www.w3.org/1999/xlink" xlink:title="Instituto Argentino de Investigaciones de las Zonas Áridas" id="ABBRID0EB3AG" xlink:type="simple">IADIZA</abbrev>), 8 (<named-content xmlns:xlink="http://www.w3.org/1999/xlink" content-type="dwc:institutional_code" xlink:title="Laboratorio de Entomología Ecológica, Universidad de La Serena" xlink:href="http://grbio.org/institution/universidad-de-la-serena" xlink:type="simple">LEULS</named-content>), Punta Talca, 21xi.1967, L.E. Peña, 1 (<named-content xmlns:xlink="http://www.w3.org/1999/xlink" content-type="dwc:institutional_code" xlink:title="Field Museum of Natural History, Chicago" xlink:href="http://grbio.org/institution/field-museum-natural-history" xlink:type="simple">FMNH</named-content>), Quebrada El Teniente, 24–31.vii. 1960, L.E. Peña, 3 (<named-content xmlns:xlink="http://www.w3.org/1999/xlink" content-type="dwc:institutional_code" xlink:title="Field Museum of Natural History, Chicago" xlink:href="http://grbio.org/institution/field-museum-natural-history" xlink:type="simple">FMNH</named-content>), 26.x. 1961, L.E. Peña, 9 (<named-content xmlns:xlink="http://www.w3.org/1999/xlink" content-type="dwc:institutional_code" xlink:title="Field Museum of Natural History, Chicago" xlink:href="http://grbio.org/institution/field-museum-natural-history" xlink:type="simple">FMNH</named-content>), 13.i.1966, L.E. Peña, 8 (<named-content xmlns:xlink="http://www.w3.org/1999/xlink" content-type="dwc:institutional_code" xlink:title="Field Museum of Natural History, Chicago" xlink:href="http://grbio.org/institution/field-museum-natural-history" xlink:type="simple">FMNH</named-content>), 21.xii.1969, L.E. Peña, 4 (<named-content xmlns:xlink="http://www.w3.org/1999/xlink" content-type="dwc:institutional_code" xlink:title="Field Museum of Natural History, Chicago" xlink:href="http://grbio.org/institution/field-museum-natural-history" xlink:type="simple">FMNH</named-content>), 28.ix.1980, L.E. Peña, 69 (<named-content xmlns:xlink="http://www.w3.org/1999/xlink" content-type="dwc:institutional_code" xlink:title="Field Museum of Natural History, Chicago" xlink:href="http://grbio.org/institution/field-museum-natural-history" xlink:type="simple">FMNH</named-content>), 4 km N., Quebrada El Teniente, 15.xii.1967, L.E. Peña, 2 (<named-content xmlns:xlink="http://www.w3.org/1999/xlink" content-type="dwc:institutional_code" xlink:title="Field Museum of Natural History, Chicago" xlink:href="http://grbio.org/institution/field-museum-natural-history" xlink:type="simple">FMNH</named-content>), S. Puerto Manso, 18.ix.1967, L.E. Peña, 4 (<named-content xmlns:xlink="http://www.w3.org/1999/xlink" content-type="dwc:institutional_code" xlink:title="Field Museum of Natural History, Chicago" xlink:href="http://grbio.org/institution/field-museum-natural-history" xlink:type="simple">FMNH</named-content>), Huentelauquén, 6.ii.1969, L.E. Peña, 4 (<named-content xmlns:xlink="http://www.w3.org/1999/xlink" content-type="dwc:institutional_code" xlink:title="Field Museum of Natural History, Chicago" xlink:href="http://grbio.org/institution/field-museum-natural-history" xlink:type="simple">FMNH</named-content>), La Cebada, 10 m, <named-content xmlns:xlink="http://www.w3.org/1999/xlink" content-type="dwc:verbatimCoordinates" xlink:type="simple"><named-content content-type="geo-json" specific-use="{&#34;type&#34;:&#34;Point&#34;,&#34;coordinates&#34;:[-71.643889,-30.975028]}" id="NCID0EQ4AG" xlink:type="simple">30°58'30.1"S, 71°38'38."W</named-content></named-content>, 31.x.2010, M. Elgueta, 1 (<named-content xmlns:xlink="http://www.w3.org/1999/xlink" content-type="dwc:institutional_code" xlink:title="Museo Nacional de Historia Natural, Santiago" xlink:href="http://grbio.org/institution/museo-nacional-de-historia-natural-santiago" xlink:type="simple">MNNC</named-content>).</p></tp:treatment-sec><tp:treatment-sec><!--Section generated to contain objects referenced in tp:taxon-treatment.--><fig id="F1" position="float" orientation="portrait"><object-id xmlns:xlink="http://www.w3.org/1999/xlink" content-type="doi" xlink:type="simple">10.3897/zookeys.1100.78769.figure1</object-id><object-id xmlns:xlink="http://www.w3.org/1999/xlink" content-type="arpha" xlink:type="simple">9FF507B8-907A-5B6B-9320-3FF27EEFAD38</object-id><label>Figure 1.</label><caption><p>Scanning electron micrographs of body details of <tp:taxon-name><tp:taxon-name-part taxon-name-part-type="genus" reg="Praocis">Praocis</tp:taxon-name-part> (<tp:taxon-name-part taxon-name-part-type="subgenus" reg="Mesopraocis">Mesopraocis</tp:taxon-name-part>) <tp:taxon-name-part taxon-name-part-type="species" reg="pilula">pilula</tp:taxon-name-part></tp:taxon-name><bold>A</bold> head in dorsal view, 45× <bold>B</bold> antenna with 11 antennomeres, dorsal view, 70× <bold>C</bold> antenna with 10 antennomeres, ventral view, 100× <bold>D</bold> antenna with 9 antennomeres, dorsal view, 160× <bold>E</bold> prosternum and hypomeron, 25× <bold>F</bold> meso, metaventrite, abdomen, and pseudopleuron, 17×.</p></caption><graphic xmlns:xlink="http://www.w3.org/1999/xlink" xlink:href="zookeys-1100-029_article-78769__-g001.jpg" position="float" orientation="portrait" xlink:type="simple" id="oo_683153.jpg"><uri content-type="original_file" xlink:type="simple">https://binary.pensoft.net/fig/683153</uri></graphic></fig><fig id="F2" position="float" orientation="portrait"><object-id xmlns:xlink="http://www.w3.org/1999/xlink" content-type="doi" xlink:type="simple">10.3897/zookeys.1100.78769.figure2</object-id><object-id xmlns:xlink="http://www.w3.org/1999/xlink" content-type="arpha" xlink:type="simple">82E77FDF-932E-5A29-860D-85C728D1F018</object-id><label>Figure 2.</label><caption><p>Scanning electron micrographs of body details of <tp:taxon-name><tp:taxon-name-part taxon-name-part-type="genus" reg="Praocis">Praocis</tp:taxon-name-part> (<tp:taxon-name-part taxon-name-part-type="subgenus" reg="Mesopraocis">Mesopraocis</tp:taxon-name-part>) <tp:taxon-name-part taxon-name-part-type="species" reg="pilula">pilula</tp:taxon-name-part></tp:taxon-name><bold>A</bold> protibia, posterior face, 37× <bold>B</bold> protibia, anterior face, 65× <bold>C</bold> conical pegs sensilla type 1 (<abbrev xmlns:xlink="http://www.w3.org/1999/xlink" xlink:title="Conical peg type 1" id="ABBRID0EQHAE" xlink:type="simple">CP1</abbrev>) (on outer margin of tibia), 700× <bold>D</bold> conical pegs sensilla type 2 (<abbrev xmlns:xlink="http://www.w3.org/1999/xlink" xlink:title="Conical peg type 2" id="ABBRID0EWHAE" xlink:type="simple">CP2</abbrev>) (on antero-distal margin of protibia), 750×. Arrows indicate conical pegs sensilla type 1.</p></caption><graphic xmlns:xlink="http://www.w3.org/1999/xlink" xlink:href="zookeys-1100-029_article-78769__-g002.jpg" position="float" orientation="portrait" xlink:type="simple" id="oo_683154.jpg"><uri content-type="original_file" xlink:type="simple">https://binary.pensoft.net/fig/683154</uri></graphic></fig><fig id="F3" position="float" orientation="portrait"><object-id xmlns:xlink="http://www.w3.org/1999/xlink" content-type="doi" xlink:type="simple">10.3897/zookeys.1100.78769.figure3</object-id><object-id xmlns:xlink="http://www.w3.org/1999/xlink" content-type="arpha" xlink:type="simple">9A5EDF16-7AD8-5F69-9D21-5E93BA13FAA8</object-id><label>Figure 3.</label><caption><p>Male and female genitalia of <tp:taxon-name><tp:taxon-name-part taxon-name-part-type="genus" reg="Praocis">Praocis</tp:taxon-name-part> (<tp:taxon-name-part taxon-name-part-type="subgenus" reg="Mesopraocis">Mesopraocis</tp:taxon-name-part>)</tp:taxon-name> species <bold>A-D</bold> male <bold>A, B</bold><tp:taxon-name><tp:taxon-name-part taxon-name-part-type="genus" reg="Praocis">Praocis</tp:taxon-name-part> (<tp:taxon-name-part taxon-name-part-type="subgenus" reg="Mesopraocis">Mesopraocis</tp:taxon-name-part>) <tp:taxon-name-part taxon-name-part-type="species" reg="calderana">calderana</tp:taxon-name-part></tp:taxon-name>, dorsal and ventral views <bold>C, D</bold><tp:taxon-name><tp:taxon-name-part taxon-name-part-type="genus" reg="Praocis">Praocis</tp:taxon-name-part> (<tp:taxon-name-part taxon-name-part-type="subgenus" reg="Mesopraocis">Mesopraocis</tp:taxon-name-part>) <tp:taxon-name-part taxon-name-part-type="species" reg="nitens">nitens</tp:taxon-name-part></tp:taxon-name>, dorsal and ventral views. Abbreviations: bl, basal lamina of tegmen, ls, lateral styles of tegmen, ml, median lobe <bold>E</bold> ovipositor (ventral view), spiculum ventrale and internal female reproductive tract of <tp:taxon-name><tp:taxon-name-part taxon-name-part-type="genus" reg="Praocis">Praocis</tp:taxon-name-part> (<tp:taxon-name-part taxon-name-part-type="subgenus" reg="Mesopraocis">Mesopraocis</tp:taxon-name-part>) <tp:taxon-name-part taxon-name-part-type="species" reg="pilula">pilula</tp:taxon-name-part></tp:taxon-name>. Abbreviations: bc, baculi of coxite, bp, baculi of paraproct, c, coxite, g, gonostyli, m, midventral sclerite, o, oviduct, p, paraproct, r, rectum, s, spermatheca, sag, spermathecal accessory gland, sp, spiculum ventrale, v, vagina, 1, 2, 3, 4, coxite lobes. Scale bars: 1 mm.</p></caption><graphic xmlns:xlink="http://www.w3.org/1999/xlink" xlink:href="zookeys-1100-029_article-78769__-g003.jpg" position="float" orientation="portrait" xlink:type="simple" id="oo_683155.jpg"><uri content-type="original_file" xlink:type="simple">https://binary.pensoft.net/fig/683155</uri></graphic></fig><fig id="F6" position="float" orientation="portrait"><object-id xmlns:xlink="http://www.w3.org/1999/xlink" content-type="doi" xlink:type="simple">10.3897/zookeys.1100.78769.figure6</object-id><object-id xmlns:xlink="http://www.w3.org/1999/xlink" content-type="arpha" xlink:type="simple">BFDB8896-B6DC-5AD4-8C92-94DC2A166670</object-id><label>Figure 6.</label><caption><p>Geographical distribution of <tp:taxon-name><tp:taxon-name-part taxon-name-part-type="genus" reg="Praocis">Praocis</tp:taxon-name-part> (<tp:taxon-name-part taxon-name-part-type="subgenus" reg="Mesopraocis">Mesopraocis</tp:taxon-name-part>) <tp:taxon-name-part taxon-name-part-type="species" reg="pilula">pilula</tp:taxon-name-part></tp:taxon-name> and <tp:taxon-name><tp:taxon-name-part taxon-name-part-type="genus" reg="Praocis">Praocis</tp:taxon-name-part> (<tp:taxon-name-part taxon-name-part-type="subgenus" reg="Mesopraocis">Mesopraocis</tp:taxon-name-part>) <tp:taxon-name-part taxon-name-part-type="species" reg="arenicola">arenicola</tp:taxon-name-part></tp:taxon-name> sp. nov.</p></caption><graphic xmlns:xlink="http://www.w3.org/1999/xlink" xlink:href="zookeys-1100-029_article-78769__-g006.jpg" position="float" orientation="portrait" xlink:type="simple" id="oo_683158.jpg"><uri content-type="original_file" xlink:type="simple">https://binary.pensoft.net/fig/683158</uri></graphic></fig></tp:treatment-sec><ref-list><ref id="B28"><mixed-citation xmlns:xlink="http://www.w3.org/1999/xlink" xlink:type="simple"><person-group><name name-style="western"><surname>Lacordaire</surname><given-names>JT</given-names></name></person-group> (<year>1859</year>) <source>Histoire Naturelle des Insectes. Genera des Coléoptères ou exposé méthodique et critique de tous les genres proposés jusqu’ìci dans cet ordre d’insectes. Vol 5.</source><publisher-name>Roret</publisher-name>, <publisher-loc>Paris</publisher-loc>, <size units="page">750 pp</size>.</mixed-citation></ref><ref id="B20"><mixed-citation xmlns:xlink="http://www.w3.org/1999/xlink" xlink:type="simple"><person-group><name name-style="western"><surname>Gemminger</surname><given-names>M</given-names></name><name name-style="western"><surname>Harold</surname><given-names>E</given-names></name></person-group> (<year>1870</year>) <article-title>Catalogus Coleopterorum hujusque descriptorum synonymiscus et sistematicus. Vol. 7. S. Gummi.</article-title><source>Monachii</source><volume>7</volume>: <fpage>1801</fpage>–<lpage>2180</lpage>.</mixed-citation></ref><ref id="B35"><mixed-citation xmlns:xlink="http://www.w3.org/1999/xlink" xlink:type="simple"><person-group><name name-style="western"><surname>Philippi</surname><given-names>FH</given-names></name></person-group> (<year>1887</year>) <article-title>Catálogo de los Coleópteros de Chile.</article-title><source>Anales Universidad de Chile</source><volume>71</volume>: <fpage>619</fpage>–<lpage>806</lpage>.</mixed-citation></ref><ref id="B18"><mixed-citation xmlns:xlink="http://www.w3.org/1999/xlink" xlink:type="simple"><person-group><name name-style="western"><surname>Gebien</surname><given-names>H</given-names></name></person-group> (<year>1910</year>) <article-title><tp:taxon-name><tp:taxon-name-part taxon-name-part-type="family">Tenebrionidae</tp:taxon-name-part></tp:taxon-name>. II.</article-title> In: <person-group><name name-style="western"><surname>Junk</surname><given-names>W</given-names></name><name name-style="western"><surname>Schenkling</surname><given-names>S</given-names></name></person-group> (<role>Eds</role>) <issue-title>Coleopterorum Catalogus XVII.</issue-title><source>Pars 22. W. Junk, Berlin</source>, <fpage>167</fpage>–<lpage>354</lpage>.</mixed-citation></ref><ref id="B19"><mixed-citation xmlns:xlink="http://www.w3.org/1999/xlink" xlink:type="simple"><person-group><name name-style="western"><surname>Gebien</surname><given-names>H</given-names></name></person-group> (<year>1938</year>) <article-title>Katalog der Tenebrioniden. Teil II.</article-title><source>Mitteilungen der Münchner Entomologischen Gesellschaft</source><volume>28</volume>: <fpage>397</fpage>–<lpage>428</lpage>.</mixed-citation></ref><ref id="B3"><mixed-citation xmlns:xlink="http://www.w3.org/1999/xlink" xlink:type="simple"><person-group><name name-style="western"><surname>Blackwelder</surname><given-names>RE</given-names></name></person-group> (<year>1945</year>) <article-title>Checklist of the coleopterous insects of Mexico, Central America, the West Indies and South America. Part 3.</article-title><source>Bulletin - United States National Museum</source><volume>185</volume>: <fpage>343</fpage>–<lpage>550</lpage>. <ext-link xlink:type="simple" ext-link-type="doi" xlink:href="10.5479/si.03629236.185.3">https://doi.org/10.5479/si.03629236.185.3</ext-link></mixed-citation></ref><ref id="B26"><mixed-citation xmlns:xlink="http://www.w3.org/1999/xlink" xlink:type="simple"><person-group><name name-style="western"><surname>Kulzer</surname><given-names>H</given-names></name></person-group> (<year>1958</year>) <article-title>Monographie der südamerikanischen Tribus <tp:taxon-name><tp:taxon-name-part taxon-name-part-type="tribe">Praocini</tp:taxon-name-part></tp:taxon-name> (Col.) (16 Beitrag zur Kenntnis der Tenebrioniden).</article-title><source>Entomologische Arbeiten aus dem Museum George Frey</source><volume>9</volume>: <fpage>1</fpage>–<lpage>105</lpage>.</mixed-citation></ref><ref id="B34"><mixed-citation xmlns:xlink="http://www.w3.org/1999/xlink" xlink:type="simple"><person-group><name name-style="western"><surname>Peña</surname><given-names>LE</given-names></name></person-group> (<year>1966</year>) <article-title>Catálogo de los <tp:taxon-name><tp:taxon-name-part taxon-name-part-type="family">Tenebrionidae</tp:taxon-name-part></tp:taxon-name> (<tp:taxon-name><tp:taxon-name-part taxon-name-part-type="order">Coleoptera</tp:taxon-name-part></tp:taxon-name>) de Chile.</article-title><source>Entomologische Arbeiten aus dem Museum George Frey</source><volume>17</volume>: <fpage>397</fpage>–<lpage>453</lpage>.</mixed-citation></ref><ref id="B45"><mixed-citation xmlns:xlink="http://www.w3.org/1999/xlink" xlink:type="simple"><person-group><name name-style="western"><surname>Vidal</surname><given-names>P</given-names></name><name name-style="western"><surname>Guerrero</surname><given-names>M</given-names></name></person-group> (<year>2007</year>) Los Tenebriónidos de Chile. Ediciones Universidad Católica de Chile. Santiago, 478 pp.</mixed-citation></ref><ref id="B36"><mixed-citation xmlns:xlink="http://www.w3.org/1999/xlink" xlink:type="simple"><person-group><name name-style="western"><surname>Pizarro-Araya</surname><given-names>J</given-names></name><name name-style="western"><surname>Cepeda-Pizarro</surname><given-names>J</given-names></name><name name-style="western"><surname>Flores</surname><given-names>GE</given-names></name></person-group> (<year>2008</year>) <article-title>Diversidad taxonómica de los artrópodos epígeos de la Región de Atacama (Chile): estado del conocimiento.</article-title> In: <person-group><name name-style="western"><surname>Squeo</surname><given-names>FA</given-names></name><name name-style="western"><surname>Arancio</surname><given-names>G</given-names></name><name name-style="western"><surname>Gutiérrez</surname><given-names>JR</given-names></name></person-group> (<role>Eds</role>) <issue-title>Libro Rojo de la Flora Nativa y de los Sitios Prioritarios para su Conservación: Región de Atacama.</issue-title><source>Ediciones Universidad de La Serena, La Serena</source>, <fpage>257</fpage>–<lpage>274</lpage>.</mixed-citation></ref><ref id="B1"><mixed-citation xmlns:xlink="http://www.w3.org/1999/xlink" xlink:type="simple"><person-group><name name-style="western"><surname>Alfaro</surname><given-names>FM</given-names></name><name name-style="western"><surname>Pizarro-Araya</surname><given-names>J</given-names></name><name name-style="western"><surname>Flores</surname><given-names>GE</given-names></name></person-group> (<year>2009</year>) <article-title>Epigean tenebrionids (<tp:taxon-name><tp:taxon-name-part taxon-name-part-type="order">Coleoptera</tp:taxon-name-part></tp:taxon-name>: <tp:taxon-name><tp:taxon-name-part taxon-name-part-type="family">Tenebrionidae</tp:taxon-name-part></tp:taxon-name>) from the Choros archipelago (Coquimbo Region, Chile).</article-title><source>Entomological News</source><volume>120</volume>(<issue>2</issue>): <fpage>125</fpage>–<lpage>130</lpage>. <ext-link xlink:type="simple" ext-link-type="doi" xlink:href="10.3157/021.120.0201">https://doi.org/10.3157/021.120.0201</ext-link></mixed-citation></ref><ref id="B7"><mixed-citation xmlns:xlink="http://www.w3.org/1999/xlink" xlink:type="simple"><person-group><name name-style="western"><surname>Cortés-Contreras</surname><given-names>M</given-names></name><name name-style="western"><surname>Pizarro-Araya</surname><given-names>J</given-names></name><name name-style="western"><surname>Alfaro</surname><given-names>FM</given-names></name><name name-style="western"><surname>Cepeda-Pizarro</surname><given-names>J</given-names></name></person-group> (<year>2013</year>) <article-title>Coleópteros epígeos (<tp:taxon-name><tp:taxon-name-part taxon-name-part-type="class">Insecta</tp:taxon-name-part></tp:taxon-name>: <tp:taxon-name><tp:taxon-name-part taxon-name-part-type="order">Coleoptera</tp:taxon-name-part></tp:taxon-name>) asociados a ecotopos dunarios de la cordillera de la costa de Chile.</article-title><source>Idesia</source><volume>31</volume>(<issue>4</issue>): <fpage>85</fpage>–<lpage>91</lpage>. <ext-link xlink:type="simple" ext-link-type="doi" xlink:href="10.4067/S0718-34292013000400013">https://doi.org/10.4067/S0718-34292013000400013</ext-link></mixed-citation></ref><ref id="B16"><mixed-citation xmlns:xlink="http://www.w3.org/1999/xlink" xlink:type="simple"><person-group><name name-style="western"><surname>Flores</surname><given-names>GE</given-names></name><name name-style="western"><surname>Pizarro-Araya</surname><given-names>J</given-names></name></person-group> (<year>2014</year>) <article-title>Towards a revision of the South American genus <italic><tp:taxon-name><tp:taxon-name-part taxon-name-part-type="genus">Praocis</tp:taxon-name-part></tp:taxon-name></italic> Eschscholtz (<tp:taxon-name><tp:taxon-name-part taxon-name-part-type="order">Coleoptera</tp:taxon-name-part></tp:taxon-name>: <tp:taxon-name><tp:taxon-name-part taxon-name-part-type="family">Tenebrionidae</tp:taxon-name-part></tp:taxon-name>), with estimation of the diversity of each subgenus.</article-title><source>ZooKeys</source><volume>415</volume>: <fpage>53</fpage>–<lpage>80</lpage>. <ext-link xlink:type="simple" ext-link-type="doi" xlink:href="10.3897/zookeys.415.6656">https://doi.org/10.3897/zookeys.415.6656</ext-link></mixed-citation></ref><ref id="B43"><mixed-citation xmlns:xlink="http://www.w3.org/1999/xlink" xlink:type="simple"><person-group><name name-style="western"><surname>Solier</surname><given-names>AJJ</given-names></name></person-group> (<year>1851</year>) <article-title>Fauna chilena: Coleópteros.</article-title> In: <person-group><name name-style="western"><surname>Gay</surname><given-names>C</given-names></name></person-group> (<role>Ed.</role>) <issue-title>Historia Física y Política de Chile.</issue-title><source>Zoología, Imprenta de Maulde &amp; Renou, Paris, France,</source><volume>5</volume>: <fpage>183</fpage>–<lpage>204</lpage>.</mixed-citation></ref></ref-list></tp:taxon-treatment>
