# Supplementary material for: ﻿Revision of the subgenus Mesopraocis Flores & Pizarro-Araya of the Neotropical genus Praocis Eschscholtz (Coleoptera, Tenebrionidae, Pimeliinae)
Source: Zookeys. 2022 May 12;1100:29–55. doi: 10.3897/zookeys.1100.78769 (PMC9848888; doi:10.3897/zookeys.1100.78769)
Supplement: XML Treatment for Praocis (Mesopraocis) calderana [file zookeys.1100.78769-treatment3.xml]

<!DOCTYPE tp:taxon-treatment
  PUBLIC "-//TaxonX//DTD Taxonomic Treatment Publishing DTD v0 20100105//EN" "tax-treatment-NSO.dtd">
<tp:taxon-treatment xmlns:tp="http://www.plazi.org/taxpub"><tp:treatment-meta><kwd-group><label>Taxon classification</label><kwd>
              <named-content content-type="kingdom">Animalia</named-content>
            </kwd><kwd>
              <named-content content-type="order">Coleoptera</named-content>
            </kwd><kwd>
              <named-content content-type="family">Tenebrionidae</named-content>
            </kwd></kwd-group><mixed-citation publication-type="journal"><person-group><name><surname>Flores</surname><given-names>Gustavo E.</given-names></name><name><surname>Pizarro-Araya</surname><given-names>Jaime</given-names></name></person-group><article-title>﻿Revision of the subgenus <tp:taxon-name><tp:taxon-name-part taxon-name-part-type="genus" reg="Mesopraocis"/><tp:taxon-name-part taxon-name-part-type="subgenus" reg="Mesopraocis">Mesopraocis</tp:taxon-name-part></tp:taxon-name> Flores &amp; Pizarro-Araya of the Neotropical genus <italic><tp:taxon-name><tp:taxon-name-part taxon-name-part-type="genus" reg="Praocis">Praocis</tp:taxon-name-part></tp:taxon-name></italic> Eschscholtz (<tp:taxon-name><tp:taxon-name-part taxon-name-part-type="order">Coleoptera</tp:taxon-name-part></tp:taxon-name>, <tp:taxon-name><tp:taxon-name-part taxon-name-part-type="family">Tenebrionidae</tp:taxon-name-part></tp:taxon-name>, <tp:taxon-name><tp:taxon-name-part taxon-name-part-type="subfamily">Pimeliinae</tp:taxon-name-part></tp:taxon-name>)</article-title><source>Zookeys</source><day>12</day><month>05</month><year>2022</year><volume>1100</volume><fpage>29</fpage><lpage>55</lpage><pub-id pub-id-type="doi">10.3897/zookeys.1100.78769</pub-id></mixed-citation></tp:treatment-meta><tp:nomenclature><label>﻿</label><tp:taxon-name><object-id xmlns:xlink="http://www.w3.org/1999/xlink" content-type="arpha" xlink:type="simple">9C1999BB-50D3-516C-8169-B04780345E51</object-id><tp:taxon-name-part taxon-name-part-type="genus" reg="Praocis">Praocis</tp:taxon-name-part> (<tp:taxon-name-part taxon-name-part-type="subgenus" reg="Mesopraocis">Mesopraocis</tp:taxon-name-part>) <tp:taxon-name-part taxon-name-part-type="species" reg="calderana">calderana</tp:taxon-name-part></tp:taxon-name><tp:taxon-authority>Kulzer, 1958</tp:taxon-authority><xref ref-type="fig" rid="F3">Figs 3A, B</xref><xref ref-type="fig" rid="F4">, 4B</xref><xref ref-type="fig" rid="F5">, 5</xref><tp:nomenclature-citation-list><tp:nomenclature-citation><tp:taxon-name>
                <tp:taxon-name-part taxon-name-part-type="genus" reg="Praocis">Praocis</tp:taxon-name-part>
                <tp:taxon-name-part taxon-name-part-type="species" reg="calderana">calderana</tp:taxon-name-part>
              </tp:taxon-name><comment>Kulzer, 1958: 32 (rev.); <xref ref-type="bibr" rid="B34">Peña 1966</xref>: 431 (cat.); <xref ref-type="bibr" rid="B45">Vidal and Guerrero 2007</xref>: 73, 218; <xref ref-type="bibr" rid="B36">Pizarro-Araya et al. 2008</xref>: 273 (list.); <xref ref-type="bibr" rid="B37">Pizarro-Araya et al. 2012</xref>: 9 (ecol.); <xref ref-type="bibr" rid="B16">Flores and Pizarro-Araya 2014</xref>: 60 (list).</comment></tp:nomenclature-citation></tp:nomenclature-citation-list></tp:nomenclature><tp:treatment-sec sec-type="redescription" id="SECID0EPABG"><title>Redescription.</title><p>Length 6.25–9.00 mm. Body, antennae, legs black, dark brown to light brown, body widest at prothorax. Head. Clypeus with punctures bearing short setae on all surface, width of anterior margin equal to half the interocular width; frons with punctures bearing short setae on all surface, border of punctures not elevated; frontoclypeal suture lacking setae; eyes lacking supraocular groove; antennae reaching anterior third of lateral margin of pronotum; antennomere 9 wider than long, 11 longer than wide, antennomere 9 of equal length to 10 and shorter than 11, antennomere 9 of equal width to 10 and wider than 11, antennomere 10 wider than 11.</p><p><bold><italic>Thorax</italic>.</bold> Pronotum with anterior angles rounded, produced, very close to eyes and epicanthus, lateral margin explanate, disc convex not reaching lateral margins (Fig. <xref ref-type="fig" rid="F4">4B</xref>); posterior margin bisinuate, central area not extending beyond lateral extents of posterior margin (Fig. <xref ref-type="fig" rid="F4">4B</xref>), posterior angles acute, pointed, produced. Hypomeron with a fringe of long golden setae below lateral margin of pronotum. Metaventrite with punctures on lateral thirds separated by one to two puncture diameters.</p><p><bold><italic>Elytron</italic>.</bold> Pseudopleuron with sparse punctures of which emerge short, erect setae, becoming long, dense on anterior half of upper surface, punctures separated by three to six puncture diameters on lower surface, separated by one to two puncture diameters on anterior half of upper surface; epipleuron with a fringe of long golden setae on anterior half of edge, texture different than that of elytron, shiny, almost smooth, with sparse punctures and setae.</p><p><bold><italic>Legs</italic>.</bold> Ventral surface of trochanters with single long setae. Apical process of distal margin of protibiae equal to length of protarsomeres 1–3 combined; protibial length twice the width of distal margin. Metatarsomere 1 twice as long as metatarsomeres 2–3 combined.</p><p><bold><italic>Abdomen</italic>.</bold> Ventrites 1–3 with sparse punctures separated by two to four puncture diameters; ventrite 4 with sparse punctures separated by one to two puncture diameters; ventrite 5 with punctures on central area separated by two to four puncture diameters, on lateral thirds separated by one to two puncture diameters.</p><p><bold><italic>Male genitalia</italic> (Fig. <xref ref-type="fig" rid="F3">3A, B</xref>).</bold> Basal lamina of tegmen proximally narrow, with base pointed. Lateral styles of tegmen with proximal margin triundulate, medially notched, with setae on distal 1/6 of ventral surface. Median lobe equal width throughout, one third of the width of tegmen, with apical aperture small.</p></tp:treatment-sec><tp:treatment-sec sec-type="Type specimens" id="SECID0EDCBG"><title>Type specimens.</title><p>Holotype male: [Caldera/ (8 km SE)/ Costa Atacama/ 17.vi.1955/ Coll: L.E. Peña] [Holotypus/ <italic><tp:taxon-name><tp:taxon-name-part taxon-name-part-type="genus" reg="Praocis">Praocis</tp:taxon-name-part></tp:taxon-name></italic>/ <italic><tp:taxon-name><tp:taxon-name-part taxon-name-part-type="genus" reg="Praocis"/><tp:taxon-name-part taxon-name-part-type="species" reg="calderana">calderana</tp:taxon-name-part></tp:taxon-name></italic> m./ det. H. Kulzer 1957] (<named-content xmlns:xlink="http://www.w3.org/1999/xlink" content-type="dwc:institutional_code" xlink:title="Field Museum of Natural History, Chicago" xlink:href="http://grbio.org/institution/field-museum-natural-history" xlink:type="simple">FMNH</named-content>); allotype female (<named-content xmlns:xlink="http://www.w3.org/1999/xlink" content-type="dwc:institutional_code" xlink:title="Field Museum of Natural History, Chicago" xlink:href="http://grbio.org/institution/field-museum-natural-history" xlink:type="simple">FMNH</named-content>) and two paratypes with the same data as holotype plus [Paratypus/ <italic><tp:taxon-name><tp:taxon-name-part taxon-name-part-type="genus" reg="Praocis">Praocis</tp:taxon-name-part></tp:taxon-name></italic>/ <italic><tp:taxon-name><tp:taxon-name-part taxon-name-part-type="genus" reg="Praocis"/><tp:taxon-name-part taxon-name-part-type="species" reg="calderana">calderana</tp:taxon-name-part></tp:taxon-name></italic> m./ H. Kulzer 1957] (<named-content xmlns:xlink="http://www.w3.org/1999/xlink" content-type="dwc:institutional_code" xlink:title="Field Museum of Natural History, Chicago" xlink:href="http://grbio.org/institution/field-museum-natural-history" xlink:type="simple">FMNH</named-content>).</p></tp:treatment-sec><tp:treatment-sec sec-type="material" id="SECID0EXDBG"><title>Other material examined.</title><p>Chile. Antofagasta Region: Antofagasta Province: Antofagasta. 20 km N Paposo, vi.1985, L.E. Peña, 4 (<named-content xmlns:xlink="http://www.w3.org/1999/xlink" content-type="dwc:institutional_code" xlink:title="Field Museum of Natural History, Chicago" xlink:href="http://grbio.org/institution/field-museum-natural-history" xlink:type="simple">FMNH</named-content>), S Paposo, sand dunes, <named-content xmlns:xlink="http://www.w3.org/1999/xlink" content-type="dwc:verbatimCoordinates" xlink:type="simple"><named-content content-type="geo-json" specific-use="{&#34;type&#34;:&#34;Point&#34;,&#34;coordinates&#34;:[-70.481111,-25.117167]}" id="NCID0EEEBG" xlink:type="simple">25°07'1.8"S, 70°28'52."W</named-content></named-content>, 5.xi.2012, M. Elgueta, 3 (<named-content xmlns:xlink="http://www.w3.org/1999/xlink" content-type="dwc:institutional_code" xlink:title="Museo Nacional de Historia Natural, Santiago" xlink:href="http://grbio.org/institution/museo-nacional-de-historia-natural-santiago" xlink:type="simple">MNNC</named-content>), 8 (<abbrev xmlns:xlink="http://www.w3.org/1999/xlink" xlink:title="Instituto Argentino de Investigaciones de las Zonas Áridas" id="ABBRID0ENEBG" xlink:type="simple">IADIZA</abbrev>), 2 (<named-content xmlns:xlink="http://www.w3.org/1999/xlink" content-type="dwc:institutional_code" xlink:title="Laboratorio de Entomología Ecológica, Universidad de La Serena" xlink:href="http://grbio.org/institution/universidad-de-la-serena" xlink:type="simple">LEULS</named-content>), 17 km S Paposo, playa Las Losas, 9.iii.2017, <named-content xmlns:xlink="http://www.w3.org/1999/xlink" content-type="dwc:verbatimCoordinates" xlink:type="simple"><named-content content-type="geo-json" specific-use="{&#34;type&#34;:&#34;Point&#34;,&#34;coordinates&#34;:[-70.461780,-25.137460]}" id="NCID0EYEBG" xlink:type="simple">25.13746°S, 70.46178°W</named-content></named-content>, G. Flores, R. Predel, M. Bläser, L. Ragionieri, A. Zuñiga, 18 (<abbrev xmlns:xlink="http://www.w3.org/1999/xlink" xlink:title="Instituto Argentino de Investigaciones de las Zonas Áridas" id="ABBRID0E4EBG" xlink:type="simple">IADIZA</abbrev>), 2 (<named-content xmlns:xlink="http://www.w3.org/1999/xlink" content-type="dwc:institutional_code" xlink:title="Laboratorio de Entomología Ecológica, Universidad de La Serena" xlink:href="http://grbio.org/institution/universidad-de-la-serena" xlink:type="simple">LEULS</named-content>). Atacama Region: Chañaral Province: Parque Nacional Pan de Azúcar, 14.x.1992, L.E. Peña, 4.v.2003, J. Pizarro-Araya, 4 (<abbrev xmlns:xlink="http://www.w3.org/1999/xlink" xlink:title="Instituto Argentino de Investigaciones de las Zonas Áridas" id="ABBRID0EFFBG" xlink:type="simple">IADIZA</abbrev>), 6 (<named-content xmlns:xlink="http://www.w3.org/1999/xlink" content-type="dwc:institutional_code" xlink:title="Laboratorio de Entomología Ecológica, Universidad de La Serena" xlink:href="http://grbio.org/institution/universidad-de-la-serena" xlink:type="simple">LEULS</named-content>), Cerro Verde, <named-content xmlns:xlink="http://www.w3.org/1999/xlink" content-type="dwc:verbatimCoordinates" xlink:type="simple"><named-content content-type="geo-json" specific-use="{&#34;type&#34;:&#34;Point&#34;,&#34;coordinates&#34;:[-70.640990,-26.297590]}" id="NCID0EQFBG" xlink:type="simple">26.29759°S, 70.64099°W</named-content></named-content>, x.2017, A. Zúñiga, 2 (<named-content xmlns:xlink="http://www.w3.org/1999/xlink" content-type="dwc:institutional_code" xlink:title="Museo Nacional de Historia Natural, Santiago" xlink:href="http://grbio.org/institution/museo-nacional-de-historia-natural-santiago" xlink:type="simple">MNNC</named-content>), 3 (<abbrev xmlns:xlink="http://www.w3.org/1999/xlink" xlink:title="Instituto Argentino de Investigaciones de las Zonas Áridas" id="ABBRID0EZFBG" xlink:type="simple">IADIZA</abbrev>), 2 (<named-content xmlns:xlink="http://www.w3.org/1999/xlink" content-type="dwc:institutional_code" xlink:title="Laboratorio de Entomología Ecológica, Universidad de La Serena" xlink:href="http://grbio.org/institution/universidad-de-la-serena" xlink:type="simple">LEULS</named-content>), 20 km S Chañaral, 16.ix.2000, M. Beéche, 2 (<named-content xmlns:xlink="http://www.w3.org/1999/xlink" content-type="dwc:institutional_code" xlink:title="Museo Nacional de Historia Natural, Santiago" xlink:href="http://grbio.org/institution/museo-nacional-de-historia-natural-santiago" xlink:type="simple">MNNC</named-content>), 15 km N Chañaral, 21.ix.2000, M. Beéche, 2 (<named-content xmlns:xlink="http://www.w3.org/1999/xlink" content-type="dwc:institutional_code" xlink:title="Museo Nacional de Historia Natural, Santiago" xlink:href="http://grbio.org/institution/museo-nacional-de-historia-natural-santiago" xlink:type="simple">MNNC</named-content>), N Flamenco, 19 m, sand dunes, <named-content xmlns:xlink="http://www.w3.org/1999/xlink" content-type="dwc:verbatimCoordinates" xlink:type="simple"><named-content content-type="geo-json" specific-use="{&#34;type&#34;:&#34;Point&#34;,&#34;coordinates&#34;:[-70.685833,-26.547750]}" id="NCID0EMGBG" xlink:type="simple">26°32'51.9"S, 70°41'09."W</named-content></named-content>, 30.x.2010, M. Elgueta, 3 (<named-content xmlns:xlink="http://www.w3.org/1999/xlink" content-type="dwc:institutional_code" xlink:title="Museo Nacional de Historia Natural, Santiago" xlink:href="http://grbio.org/institution/museo-nacional-de-historia-natural-santiago" xlink:type="simple">MNNC</named-content>). Copiapo Province: Rodillo, 27.x.1989, H. Vásquez, 1 (<abbrev xmlns:xlink="http://www.w3.org/1999/xlink" xlink:title="Instituto Argentino de Investigaciones de las Zonas Áridas" id="ABBRID0EVGBG" xlink:type="simple">IADIZA</abbrev>), 8 (<named-content xmlns:xlink="http://www.w3.org/1999/xlink" content-type="dwc:institutional_code" xlink:title="Laboratorio de Entomología Ecológica, Universidad de La Serena" xlink:href="http://grbio.org/institution/universidad-de-la-serena" xlink:type="simple">LEULS</named-content>); ix.1990, H. Vásquez, 3 (<abbrev xmlns:xlink="http://www.w3.org/1999/xlink" xlink:title="Instituto Argentino de Investigaciones de las Zonas Áridas" id="ABBRID0E4GBG" xlink:type="simple">IADIZA</abbrev>), 11 (<named-content xmlns:xlink="http://www.w3.org/1999/xlink" content-type="dwc:institutional_code" xlink:title="Laboratorio de Entomología Ecológica, Universidad de La Serena" xlink:href="http://grbio.org/institution/universidad-de-la-serena" xlink:type="simple">LEULS</named-content>);15.x.1991, J. Cepeda, 2 (<abbrev xmlns:xlink="http://www.w3.org/1999/xlink" xlink:title="Instituto Argentino de Investigaciones de las Zonas Áridas" id="ABBRID0EFHBG" xlink:type="simple">IADIZA</abbrev>), 8 (<named-content xmlns:xlink="http://www.w3.org/1999/xlink" content-type="dwc:institutional_code" xlink:title="Laboratorio de Entomología Ecológica, Universidad de La Serena" xlink:href="http://grbio.org/institution/universidad-de-la-serena" xlink:type="simple">LEULS</named-content>), Quebrada El León, Caldera, 1.ix.2007, J. Pizarro-Araya, 2 (<abbrev xmlns:xlink="http://www.w3.org/1999/xlink" xlink:title="Instituto Argentino de Investigaciones de las Zonas Áridas" id="ABBRID0ENHBG" xlink:type="simple">IADIZA</abbrev>), 6 (<named-content xmlns:xlink="http://www.w3.org/1999/xlink" content-type="dwc:institutional_code" xlink:title="Laboratorio de Entomología Ecológica, Universidad de La Serena" xlink:href="http://grbio.org/institution/universidad-de-la-serena" xlink:type="simple">LEULS</named-content>), 01.xi.2007, P. Agusto (<named-content xmlns:xlink="http://www.w3.org/1999/xlink" content-type="dwc:institutional_code" xlink:title="Laboratorio de Entomología Ecológica, Universidad de La Serena" xlink:href="http://grbio.org/institution/universidad-de-la-serena" xlink:type="simple">LEULS</named-content>), Quebrada El León, Caldera, <named-content xmlns:xlink="http://www.w3.org/1999/xlink" content-type="dwc:verbatimCoordinates" xlink:type="simple"><named-content content-type="geo-json" specific-use="{&#34;type&#34;:&#34;Point&#34;,&#34;coordinates&#34;:[-70.764167,-26.962222]}" id="NCID0E3HBG" xlink:type="simple">26°57'44"S, 70°45'51"W</named-content></named-content>, 21.ii.2006, J. Pizarro-Araya, 5 (<named-content xmlns:xlink="http://www.w3.org/1999/xlink" content-type="dwc:institutional_code" xlink:title="Laboratorio de Entomología Ecológica, Universidad de La Serena" xlink:href="http://grbio.org/institution/universidad-de-la-serena" xlink:type="simple">LEULS</named-content>), Punta Frodden, 20 km N Caldera, 26.iv.1956, L.E. Peña, 1 (<named-content xmlns:xlink="http://www.w3.org/1999/xlink" content-type="dwc:institutional_code" xlink:title="Field Museum of Natural History, Chicago" xlink:href="http://grbio.org/institution/field-museum-natural-history" xlink:type="simple">FMNH</named-content>), 20 km SE Caldera, 8.xii.1967, L.E. Peña, 31 (<named-content xmlns:xlink="http://www.w3.org/1999/xlink" content-type="dwc:institutional_code" xlink:title="Field Museum of Natural History, Chicago" xlink:href="http://grbio.org/institution/field-museum-natural-history" xlink:type="simple">FMNH</named-content>), 12 km E Caldera, 341 m, <named-content xmlns:xlink="http://www.w3.org/1999/xlink" content-type="dwc:verbatimCoordinates" xlink:type="simple"><named-content content-type="geo-json" specific-use="{&#34;type&#34;:&#34;Point&#34;,&#34;coordinates&#34;:[-70.673056,-27.100778]}" id="NCID0EQIBG" xlink:type="simple">27°06'2.8"S, 70°40'23." W</named-content></named-content>, 13.xi.2010, M. Elgueta, 2 (<named-content xmlns:xlink="http://www.w3.org/1999/xlink" content-type="dwc:institutional_code" xlink:title="Museo Nacional de Historia Natural, Santiago" xlink:href="http://grbio.org/institution/museo-nacional-de-historia-natural-santiago" xlink:type="simple">MNNC</named-content>), 10 km N Caldera, 4.x.1983, A. Roig, 4 (<abbrev xmlns:xlink="http://www.w3.org/1999/xlink" xlink:title="Instituto Argentino de Investigaciones de las Zonas Áridas" id="ABBRID0EZIBG" xlink:type="simple">IADIZA</abbrev>), 1 (<named-content xmlns:xlink="http://www.w3.org/1999/xlink" content-type="dwc:institutional_code" xlink:title="Laboratorio de Entomología Ecológica, Universidad de La Serena" xlink:href="http://grbio.org/institution/universidad-de-la-serena" xlink:type="simple">LEULS</named-content>), Caldera, 17.vi.1955, L.E. Peña, 4 (<named-content xmlns:xlink="http://www.w3.org/1999/xlink" content-type="dwc:institutional_code" xlink:title="Museo Nacional de Historia Natural, Santiago" xlink:href="http://grbio.org/institution/museo-nacional-de-historia-natural-santiago" xlink:type="simple">MNNC</named-content>), 2–4.x.1981, M. Elgueta, 6 (<named-content xmlns:xlink="http://www.w3.org/1999/xlink" content-type="dwc:institutional_code" xlink:title="Museo Nacional de Historia Natural, Santiago" xlink:href="http://grbio.org/institution/museo-nacional-de-historia-natural-santiago" xlink:type="simple">MNNC</named-content>), Bahía Inglesa, 15.ix.2000, M. Beéche, 2 (<named-content xmlns:xlink="http://www.w3.org/1999/xlink" content-type="dwc:institutional_code" xlink:title="Museo Nacional de Historia Natural, Santiago" xlink:href="http://grbio.org/institution/museo-nacional-de-historia-natural-santiago" xlink:type="simple">MNNC</named-content>), Bahía Inglesa, 3 m, sand dunes, <named-content xmlns:xlink="http://www.w3.org/1999/xlink" content-type="dwc:verbatimCoordinates" xlink:type="simple"><named-content content-type="geo-json" specific-use="{&#34;type&#34;:&#34;Point&#34;,&#34;coordinates&#34;:[-70.850833,-27.107472]}" id="NCID0EQJBG" xlink:type="simple">27°06'26.9"S, 70°51'03."W</named-content></named-content>, 6.xi.2012, M. Elgueta, 8 (<abbrev xmlns:xlink="http://www.w3.org/1999/xlink" xlink:title="Instituto Argentino de Investigaciones de las Zonas Áridas" id="ABBRID0EVJBG" xlink:type="simple">IADIZA</abbrev>), 2 (<named-content xmlns:xlink="http://www.w3.org/1999/xlink" content-type="dwc:institutional_code" xlink:title="Laboratorio de Entomología Ecológica, Universidad de La Serena" xlink:href="http://grbio.org/institution/universidad-de-la-serena" xlink:type="simple">LEULS</named-content>), Bahía Inglesa, sand dunes, <named-content xmlns:xlink="http://www.w3.org/1999/xlink" content-type="dwc:verbatimCoordinates" xlink:type="simple"><named-content content-type="geo-json" specific-use="{&#34;type&#34;:&#34;Point&#34;,&#34;coordinates&#34;:[-70.866700,-27.100000]}" id="NCID0EAKBG" xlink:type="simple">27.1°S, 70.8667°W</named-content></named-content>, 24.i.2010, E. Ruiz, J. Mondaca, F.M. Alfaro (3 <abbrev xmlns:xlink="http://www.w3.org/1999/xlink" xlink:title="Instituto Argentino de Investigaciones de las Zonas Áridas" id="ABBRID0EFKBG" xlink:type="simple">IADIZA</abbrev>), Boca Río Copiapó, 13.vi.1968, L.E. Peña, 1 (<named-content xmlns:xlink="http://www.w3.org/1999/xlink" content-type="dwc:institutional_code" xlink:title="Field Museum of Natural History, Chicago" xlink:href="http://grbio.org/institution/field-museum-natural-history" xlink:type="simple">FMNH</named-content>), 40 km S Copiapó, 25.x. 1983, L.E. Peña, 1 (<named-content xmlns:xlink="http://www.w3.org/1999/xlink" content-type="dwc:institutional_code" xlink:title="Field Museum of Natural History, Chicago" xlink:href="http://grbio.org/institution/field-museum-natural-history" xlink:type="simple">FMNH</named-content>), Puerto Viejo, 10.x.1980, L.E. Peña, 3 (<named-content xmlns:xlink="http://www.w3.org/1999/xlink" content-type="dwc:institutional_code" xlink:title="Field Museum of Natural History, Chicago" xlink:href="http://grbio.org/institution/field-museum-natural-history" xlink:type="simple">FMNH</named-content>), ix.1982, L.E. Peña, 9 (<named-content xmlns:xlink="http://www.w3.org/1999/xlink" content-type="dwc:institutional_code" xlink:title="Field Museum of Natural History, Chicago" xlink:href="http://grbio.org/institution/field-museum-natural-history" xlink:type="simple">FMNH</named-content>), Ruta 5 norte con Puerto Viejo, 157 m, <named-content xmlns:xlink="http://www.w3.org/1999/xlink" content-type="dwc:verbatimCoordinates" xlink:type="simple"><named-content content-type="geo-json" specific-use="{&#34;type&#34;:&#34;Point&#34;,&#34;coordinates&#34;:[-70.666667,-27.359444]}" id="NCID0E3KBG" xlink:type="simple">27°21'34"S, 70°40'"W</named-content></named-content>, 24.i.2010, E. Ruiz Manzanos, F.M. Alfaro, J. Mondaca, 1 (<abbrev xmlns:xlink="http://www.w3.org/1999/xlink" xlink:title="Instituto Argentino de Investigaciones de las Zonas Áridas" id="ABBRID0EBLBG" xlink:type="simple">IADIZA</abbrev>). Huasco Province: Playa Blanca, 11.iii.2017, <named-content xmlns:xlink="http://www.w3.org/1999/xlink" content-type="dwc:verbatimCoordinates" xlink:type="simple"><named-content content-type="geo-json" specific-use="{&#34;type&#34;:&#34;Point&#34;,&#34;coordinates&#34;:[-70.660570,-26.173520]}" id="NCID0EILBG" xlink:type="simple">26.17352°S, 70. 66057°W</named-content></named-content>, G. Flores, 1 (<abbrev xmlns:xlink="http://www.w3.org/1999/xlink" xlink:title="Instituto Argentino de Investigaciones de las Zonas Áridas" id="ABBRID0ENLBG" xlink:type="simple">IADIZA</abbrev>), Carrizal Bajo, Vallenar, xi.1991, H. Vásquez, 8 (<named-content xmlns:xlink="http://www.w3.org/1999/xlink" content-type="dwc:institutional_code" xlink:title="Laboratorio de Entomología Ecológica, Universidad de La Serena" xlink:href="http://grbio.org/institution/universidad-de-la-serena" xlink:type="simple">LEULS</named-content>), Parque Nacional Llanos de Challe, 15.x.1997, pitfall traps 1 (<named-content xmlns:xlink="http://www.w3.org/1999/xlink" content-type="dwc:institutional_code" xlink:title="Laboratorio de Entomología Ecológica, Universidad de La Serena" xlink:href="http://grbio.org/institution/universidad-de-la-serena" xlink:type="simple">LEULS</named-content>). Coquimbo Region: Elqui Province: Chungungo, Playa Blanca, 27.ii.2005, J. Pizarro-Araya, 3 (<named-content xmlns:xlink="http://www.w3.org/1999/xlink" content-type="dwc:institutional_code" xlink:title="Laboratorio de Entomología Ecológica, Universidad de La Serena" xlink:href="http://grbio.org/institution/universidad-de-la-serena" xlink:type="simple">LEULS</named-content>), Lagunillas, Coquimbo, xi.1990, pitfall traps 11 (<named-content xmlns:xlink="http://www.w3.org/1999/xlink" content-type="dwc:institutional_code" xlink:title="Laboratorio de Entomología Ecológica, Universidad de La Serena" xlink:href="http://grbio.org/institution/universidad-de-la-serena" xlink:type="simple">LEULS</named-content>).</p></tp:treatment-sec><tp:treatment-sec><!--Section generated to contain objects referenced in tp:taxon-treatment.--><fig id="F3" position="float" orientation="portrait"><object-id xmlns:xlink="http://www.w3.org/1999/xlink" content-type="doi" xlink:type="simple">10.3897/zookeys.1100.78769.figure3</object-id><object-id xmlns:xlink="http://www.w3.org/1999/xlink" content-type="arpha" xlink:type="simple">9A5EDF16-7AD8-5F69-9D21-5E93BA13FAA8</object-id><label>Figure 3.</label><caption><p>Male and female genitalia of <tp:taxon-name><tp:taxon-name-part taxon-name-part-type="genus" reg="Praocis">Praocis</tp:taxon-name-part> (<tp:taxon-name-part taxon-name-part-type="subgenus" reg="Mesopraocis">Mesopraocis</tp:taxon-name-part>)</tp:taxon-name> species <bold>A-D</bold> male <bold>A, B</bold><tp:taxon-name><tp:taxon-name-part taxon-name-part-type="genus" reg="Praocis">Praocis</tp:taxon-name-part> (<tp:taxon-name-part taxon-name-part-type="subgenus" reg="Mesopraocis">Mesopraocis</tp:taxon-name-part>) <tp:taxon-name-part taxon-name-part-type="species" reg="calderana">calderana</tp:taxon-name-part></tp:taxon-name>, dorsal and ventral views <bold>C, D</bold><tp:taxon-name><tp:taxon-name-part taxon-name-part-type="genus" reg="Praocis">Praocis</tp:taxon-name-part> (<tp:taxon-name-part taxon-name-part-type="subgenus" reg="Mesopraocis">Mesopraocis</tp:taxon-name-part>) <tp:taxon-name-part taxon-name-part-type="species" reg="nitens">nitens</tp:taxon-name-part></tp:taxon-name>, dorsal and ventral views. Abbreviations: bl, basal lamina of tegmen, ls, lateral styles of tegmen, ml, median lobe <bold>E</bold> ovipositor (ventral view), spiculum ventrale and internal female reproductive tract of <tp:taxon-name><tp:taxon-name-part taxon-name-part-type="genus" reg="Praocis">Praocis</tp:taxon-name-part> (<tp:taxon-name-part taxon-name-part-type="subgenus" reg="Mesopraocis">Mesopraocis</tp:taxon-name-part>) <tp:taxon-name-part taxon-name-part-type="species" reg="pilula">pilula</tp:taxon-name-part></tp:taxon-name>. Abbreviations: bc, baculi of coxite, bp, baculi of paraproct, c, coxite, g, gonostyli, m, midventral sclerite, o, oviduct, p, paraproct, r, rectum, s, spermatheca, sag, spermathecal accessory gland, sp, spiculum ventrale, v, vagina, 1, 2, 3, 4, coxite lobes. Scale bars: 1 mm.</p></caption><graphic xmlns:xlink="http://www.w3.org/1999/xlink" xlink:href="zookeys-1100-029_article-78769__-g003.jpg" position="float" orientation="portrait" xlink:type="simple" id="oo_683155.jpg"><uri content-type="original_file" xlink:type="simple">https://binary.pensoft.net/fig/683155</uri></graphic></fig><fig id="F4" position="float" orientation="portrait"><object-id xmlns:xlink="http://www.w3.org/1999/xlink" content-type="doi" xlink:type="simple">10.3897/zookeys.1100.78769.figure4</object-id><object-id xmlns:xlink="http://www.w3.org/1999/xlink" content-type="arpha" xlink:type="simple">60B5A862-A9E9-55CE-B138-B5E00E557352</object-id><label>Figure 4.</label><caption><p>Habitus in dorsal view <bold>A</bold><tp:taxon-name><tp:taxon-name-part taxon-name-part-type="genus" reg="Praocis">Praocis</tp:taxon-name-part> (<tp:taxon-name-part taxon-name-part-type="subgenus" reg="Mesopraocis">Mesopraocis</tp:taxon-name-part>) <tp:taxon-name-part taxon-name-part-type="species" reg="pilula">pilula</tp:taxon-name-part></tp:taxon-name><bold>B</bold><tp:taxon-name><tp:taxon-name-part taxon-name-part-type="genus" reg="Praocis">Praocis</tp:taxon-name-part> (<tp:taxon-name-part taxon-name-part-type="subgenus" reg="Mesopraocis">Mesopraocis</tp:taxon-name-part>) <tp:taxon-name-part taxon-name-part-type="species" reg="calderana">calderana</tp:taxon-name-part></tp:taxon-name><bold>C</bold><tp:taxon-name><tp:taxon-name-part taxon-name-part-type="genus" reg="Praocis">Praocis</tp:taxon-name-part> (<tp:taxon-name-part taxon-name-part-type="subgenus" reg="Mesopraocis">Mesopraocis</tp:taxon-name-part>) <tp:taxon-name-part taxon-name-part-type="species" reg="nitens">nitens</tp:taxon-name-part></tp:taxon-name><bold>D</bold><tp:taxon-name><tp:taxon-name-part taxon-name-part-type="genus" reg="Praocis">Praocis</tp:taxon-name-part> (<tp:taxon-name-part taxon-name-part-type="subgenus" reg="Mesopraocis">Mesopraocis</tp:taxon-name-part>) <tp:taxon-name-part taxon-name-part-type="species" reg="arenicola">arenicola</tp:taxon-name-part></tp:taxon-name> sp. nov. Scale bars: 1 mm.</p></caption><graphic xmlns:xlink="http://www.w3.org/1999/xlink" xlink:href="zookeys-1100-029_article-78769__-g004.jpg" position="float" orientation="portrait" xlink:type="simple" id="oo_683156.jpg"><uri content-type="original_file" xlink:type="simple">https://binary.pensoft.net/fig/683156</uri></graphic></fig><fig id="F5" position="float" orientation="portrait"><object-id xmlns:xlink="http://www.w3.org/1999/xlink" content-type="doi" xlink:type="simple">10.3897/zookeys.1100.78769.figure5</object-id><object-id xmlns:xlink="http://www.w3.org/1999/xlink" content-type="arpha" xlink:type="simple">E24F2282-DC23-591B-AE40-670928930A74</object-id><label>Figure 5.</label><caption><p>Geographical distribution of <tp:taxon-name><tp:taxon-name-part taxon-name-part-type="genus" reg="Praocis">Praocis</tp:taxon-name-part> (<tp:taxon-name-part taxon-name-part-type="subgenus" reg="Mesopraocis">Mesopraocis</tp:taxon-name-part>) <tp:taxon-name-part taxon-name-part-type="species" reg="calderana">calderana</tp:taxon-name-part></tp:taxon-name> and <tp:taxon-name><tp:taxon-name-part taxon-name-part-type="genus" reg="Praocis">Praocis</tp:taxon-name-part> (<tp:taxon-name-part taxon-name-part-type="subgenus" reg="Mesopraocis">Mesopraocis</tp:taxon-name-part>) <tp:taxon-name-part taxon-name-part-type="species" reg="nitens">nitens</tp:taxon-name-part></tp:taxon-name>.</p></caption><graphic xmlns:xlink="http://www.w3.org/1999/xlink" xlink:href="zookeys-1100-029_article-78769__-g005.jpg" position="float" orientation="portrait" xlink:type="simple" id="oo_683157.jpg"><uri content-type="original_file" xlink:type="simple">https://binary.pensoft.net/fig/683157</uri></graphic></fig></tp:treatment-sec><ref-list><ref id="B34"><mixed-citation xmlns:xlink="http://www.w3.org/1999/xlink" xlink:type="simple"><person-group><name name-style="western"><surname>Peña</surname><given-names>LE</given-names></name></person-group> (<year>1966</year>) <article-title>Catálogo de los <tp:taxon-name><tp:taxon-name-part taxon-name-part-type="family">Tenebrionidae</tp:taxon-name-part></tp:taxon-name> (<tp:taxon-name><tp:taxon-name-part taxon-name-part-type="order">Coleoptera</tp:taxon-name-part></tp:taxon-name>) de Chile.</article-title><source>Entomologische Arbeiten aus dem Museum George Frey</source><volume>17</volume>: <fpage>397</fpage>–<lpage>453</lpage>.</mixed-citation></ref><ref id="B45"><mixed-citation xmlns:xlink="http://www.w3.org/1999/xlink" xlink:type="simple"><person-group><name name-style="western"><surname>Vidal</surname><given-names>P</given-names></name><name name-style="western"><surname>Guerrero</surname><given-names>M</given-names></name></person-group> (<year>2007</year>) Los Tenebriónidos de Chile. Ediciones Universidad Católica de Chile. Santiago, 478 pp.</mixed-citation></ref><ref id="B36"><mixed-citation xmlns:xlink="http://www.w3.org/1999/xlink" xlink:type="simple"><person-group><name name-style="western"><surname>Pizarro-Araya</surname><given-names>J</given-names></name><name name-style="western"><surname>Cepeda-Pizarro</surname><given-names>J</given-names></name><name name-style="western"><surname>Flores</surname><given-names>GE</given-names></name></person-group> (<year>2008</year>) <article-title>Diversidad taxonómica de los artrópodos epígeos de la Región de Atacama (Chile): estado del conocimiento.</article-title> In: <person-group><name name-style="western"><surname>Squeo</surname><given-names>FA</given-names></name><name name-style="western"><surname>Arancio</surname><given-names>G</given-names></name><name name-style="western"><surname>Gutiérrez</surname><given-names>JR</given-names></name></person-group> (<role>Eds</role>) <issue-title>Libro Rojo de la Flora Nativa y de los Sitios Prioritarios para su Conservación: Región de Atacama.</issue-title><source>Ediciones Universidad de La Serena, La Serena</source>, <fpage>257</fpage>–<lpage>274</lpage>.</mixed-citation></ref><ref id="B37"><mixed-citation xmlns:xlink="http://www.w3.org/1999/xlink" xlink:type="simple"><person-group><name name-style="western"><surname>Pizarro-Araya</surname><given-names>J</given-names></name><name name-style="western"><surname>Alfaro</surname><given-names>FM</given-names></name><name name-style="western"><surname>Castillo</surname><given-names>JP</given-names></name><name name-style="western"><surname>Ojanguren-Affilastro</surname><given-names>AA</given-names></name><name name-style="western"><surname>Agusto</surname><given-names>P</given-names></name><name name-style="western"><surname>Cepeda-Pizarro</surname><given-names>J</given-names></name></person-group> (<year>2012</year>) <article-title>Assemblage of arthropods in the Quebrada del Morel private protected area (Atacama Region, Chile).</article-title><source>The Pan-Pacific Entomologist</source><volume>88</volume>: <fpage>1</fpage>–<lpage>14</lpage>. <ext-link xlink:type="simple" ext-link-type="doi" xlink:href="10.3956/2011-14.1">https://doi.org/10.3956/2011-14.1</ext-link></mixed-citation></ref><ref id="B16"><mixed-citation xmlns:xlink="http://www.w3.org/1999/xlink" xlink:type="simple"><person-group><name name-style="western"><surname>Flores</surname><given-names>GE</given-names></name><name name-style="western"><surname>Pizarro-Araya</surname><given-names>J</given-names></name></person-group> (<year>2014</year>) <article-title>Towards a revision of the South American genus <italic><tp:taxon-name><tp:taxon-name-part taxon-name-part-type="genus">Praocis</tp:taxon-name-part></tp:taxon-name></italic> Eschscholtz (<tp:taxon-name><tp:taxon-name-part taxon-name-part-type="order">Coleoptera</tp:taxon-name-part></tp:taxon-name>: <tp:taxon-name><tp:taxon-name-part taxon-name-part-type="family">Tenebrionidae</tp:taxon-name-part></tp:taxon-name>), with estimation of the diversity of each subgenus.</article-title><source>ZooKeys</source><volume>415</volume>: <fpage>53</fpage>–<lpage>80</lpage>. <ext-link xlink:type="simple" ext-link-type="doi" xlink:href="10.3897/zookeys.415.6656">https://doi.org/10.3897/zookeys.415.6656</ext-link></mixed-citation></ref></ref-list></tp:taxon-treatment>
