# Supplementary material for: ﻿Revision of the subgenus Mesopraocis Flores & Pizarro-Araya of the Neotropical genus Praocis Eschscholtz (Coleoptera, Tenebrionidae, Pimeliinae)
Source: Zookeys. 2022 May 12;1100:29–55. doi: 10.3897/zookeys.1100.78769 (PMC9848888; doi:10.3897/zookeys.1100.78769)
Supplement: XML Treatment for Praocis (Mesopraocis) nitens [file zookeys.1100.78769-treatment4.xml]

<!DOCTYPE tp:taxon-treatment
  PUBLIC "-//TaxonX//DTD Taxonomic Treatment Publishing DTD v0 20100105//EN" "tax-treatment-NSO.dtd">
<tp:taxon-treatment xmlns:tp="http://www.plazi.org/taxpub"><tp:treatment-meta><kwd-group><label>Taxon classification</label><kwd>
              <named-content content-type="kingdom">Animalia</named-content>
            </kwd><kwd>
              <named-content content-type="order">Coleoptera</named-content>
            </kwd><kwd>
              <named-content content-type="family">Tenebrionidae</named-content>
            </kwd></kwd-group><mixed-citation publication-type="journal"><person-group><name><surname>Flores</surname><given-names>Gustavo E.</given-names></name><name><surname>Pizarro-Araya</surname><given-names>Jaime</given-names></name></person-group><article-title>﻿Revision of the subgenus <tp:taxon-name><tp:taxon-name-part taxon-name-part-type="genus" reg="Mesopraocis"/><tp:taxon-name-part taxon-name-part-type="subgenus" reg="Mesopraocis">Mesopraocis</tp:taxon-name-part></tp:taxon-name> Flores &amp; Pizarro-Araya of the Neotropical genus <italic><tp:taxon-name><tp:taxon-name-part taxon-name-part-type="genus" reg="Praocis">Praocis</tp:taxon-name-part></tp:taxon-name></italic> Eschscholtz (<tp:taxon-name><tp:taxon-name-part taxon-name-part-type="order">Coleoptera</tp:taxon-name-part></tp:taxon-name>, <tp:taxon-name><tp:taxon-name-part taxon-name-part-type="family">Tenebrionidae</tp:taxon-name-part></tp:taxon-name>, <tp:taxon-name><tp:taxon-name-part taxon-name-part-type="subfamily">Pimeliinae</tp:taxon-name-part></tp:taxon-name>)</article-title><source>Zookeys</source><day>12</day><month>05</month><year>2022</year><volume>1100</volume><fpage>29</fpage><lpage>55</lpage><pub-id pub-id-type="doi">10.3897/zookeys.1100.78769</pub-id></mixed-citation></tp:treatment-meta><tp:nomenclature><label>﻿</label><tp:taxon-name><object-id xmlns:xlink="http://www.w3.org/1999/xlink" content-type="arpha" xlink:type="simple">11ECA462-290D-5362-BC20-BAE4DB0E3ADE</object-id><tp:taxon-name-part taxon-name-part-type="genus" reg="Praocis">Praocis</tp:taxon-name-part> (<tp:taxon-name-part taxon-name-part-type="subgenus" reg="Mesopraocis">Mesopraocis</tp:taxon-name-part>) <tp:taxon-name-part taxon-name-part-type="species" reg="nitens">nitens</tp:taxon-name-part></tp:taxon-name><tp:taxon-authority>Kulzer, 1959</tp:taxon-authority><xref ref-type="fig" rid="F3">Figs 3C, D</xref><xref ref-type="fig" rid="F4">, 4C</xref><xref ref-type="fig" rid="F5">, 5</xref><tp:nomenclature-citation-list><tp:nomenclature-citation><tp:taxon-name>
                <tp:taxon-name-part taxon-name-part-type="genus" reg="Praocis">Praocis</tp:taxon-name-part>
                <tp:taxon-name-part taxon-name-part-type="species" reg="nitens">nitens</tp:taxon-name-part>
              </tp:taxon-name><comment>Kulzer, 1959: 561; <xref ref-type="bibr" rid="B34">Peña 1966</xref>: 431 (cat.); <xref ref-type="bibr" rid="B45">Vidal and Guerrero 2007</xref>: 73, 218; <xref ref-type="bibr" rid="B36">Pizarro-Araya et al. 2008</xref>: 273 (list.); <xref ref-type="bibr" rid="B16">Flores and Pizarro-Araya 2014</xref>: 60 (list).</comment></tp:nomenclature-citation></tp:nomenclature-citation-list></tp:nomenclature><tp:treatment-sec sec-type="redescription" id="SECID0ETOBG"><title>Redescription.</title><p>Length 7.87–10.62 mm. Body, antennae, legs black to dark brown, body widest at prothorax. Head. Clypeus with punctures bearing short setae on all surface, width of anterior margin equal to half the interocular width; frons with punctures bearing short setae on all surface, border of punctures on frons and epicanthus elevated; frontoclypeal suture with short or long setae; eyes with supraocular groove; antennae reaching anterior third of lateral margin of pronotum; antennomere 9 longer than wide, 11 wider than long, antennomere 9 longer than 10 and 11, antennomere 9 narrower than 10 and wider than 11, antennomere 10 wider than 11.</p><p><bold><italic>Thorax</italic>.</bold> Pronotum with anterior angles rounded, not produced, remote from eyes and epicanthus, lateral margins declivous, disc convex reaching lateral margins (Fig. <xref ref-type="fig" rid="F4">4C</xref>); posterior margin bisinuate, central area not extending beyond lateral extents of posterior margin (Fig. <xref ref-type="fig" rid="F4">4C</xref>), posterior angles right with apex rounded, produced. Hypomeron with a fringe of long golden setae below lateral margin of pronotum. Metaventrite with punctures on lateral thirds separated by two to four puncture diameters, transverse grooves parallel to metacoxae formed by the fusion of a row of punctures.</p><p><bold><italic>Elytron</italic>.</bold> Pseudopleuron with sparse punctures of which emerge long, erect setae, becoming long, dense on anterior half of upper surface, punctures separated by three to six puncture diameters on lower surface, separated by one to two puncture diameters on anterior half of upper surface; epipleuron with a fringe of long golden setae on anterior half of edge, shiny, almost smooth, with sparse punctures and setae on anterior quarter, and with a row of punctures with same diameter and depth as on pseudopleuron located on posterior three fourths.</p><p><bold><italic>Legs</italic>.</bold> Ventral surface of protrochanters with hair brush. Apical process of distal margin of protibiae equal to length of protarsomeres 1–2 combined; protibial length 2.5 times the width of distal margin. First metatarsomere 1.4–1.6 times longer than metatarsomeres 2–3 combined (Fig. <xref ref-type="fig" rid="F4">4C</xref>).</p><p><bold><italic>Abdomen</italic>.</bold> Ventrites 1–2 with sparse punctures separated by two to four puncture diameters; ventrites 3–4 smooth on central area, with punctures on lateral thirds separated by two to four puncture diameters; ventrite 5 with punctures on central area separated by two to four puncture diameters, on lateral thirds separated by one to two puncture diameters.</p><p><bold><italic>Male genitalia</italic> (Fig. <xref ref-type="fig" rid="F3">3C, D</xref>).</bold> Basal lamina of tegmen equal width throughout, with base concave. Lateral styles of tegmen with proximal margin bisinuate, with setae on distal 1/6 of ventral surface. Median lobe distally widened, half the width of tegmen, with apical aperture large.</p><fig id="F5" position="float" orientation="portrait"><object-id xmlns:xlink="http://www.w3.org/1999/xlink" content-type="doi" xlink:type="simple">10.3897/zookeys.1100.78769.figure5</object-id><object-id xmlns:xlink="http://www.w3.org/1999/xlink" content-type="arpha" xlink:type="simple">E24F2282-DC23-591B-AE40-670928930A74</object-id><label>Figure 5.</label><caption><p>Geographical distribution of <tp:taxon-name><tp:taxon-name-part taxon-name-part-type="genus" reg="Praocis">Praocis</tp:taxon-name-part> (<tp:taxon-name-part taxon-name-part-type="subgenus" reg="Mesopraocis">Mesopraocis</tp:taxon-name-part>) <tp:taxon-name-part taxon-name-part-type="species" reg="calderana">calderana</tp:taxon-name-part></tp:taxon-name> and <tp:taxon-name><tp:taxon-name-part taxon-name-part-type="genus" reg="Praocis">Praocis</tp:taxon-name-part> (<tp:taxon-name-part taxon-name-part-type="subgenus" reg="Mesopraocis">Mesopraocis</tp:taxon-name-part>) <tp:taxon-name-part taxon-name-part-type="species" reg="nitens">nitens</tp:taxon-name-part></tp:taxon-name>.</p></caption><graphic xmlns:xlink="http://www.w3.org/1999/xlink" xlink:href="zookeys-1100-029_article-78769__-g005.jpg" position="float" orientation="portrait" xlink:type="simple" id="oo_683157.jpg"><uri content-type="original_file" xlink:type="simple">https://binary.pensoft.net/fig/683157</uri></graphic></fig></tp:treatment-sec><tp:treatment-sec sec-type="Type specimens" id="SECID0EURBG"><title>Type specimens.</title><p>Holotype male: [Huasco/ Atacama/ 20–22.x.1957/ Coll: L.E. Peña] [Holotypus/ <italic><tp:taxon-name><tp:taxon-name-part taxon-name-part-type="genus" reg="Praocis">Praocis</tp:taxon-name-part></tp:taxon-name></italic>/ (<italic><tp:taxon-name><tp:taxon-name-part taxon-name-part-type="genus" reg="Mesopraocis">Mesopraocis</tp:taxon-name-part></tp:taxon-name></italic>)/ <italic><tp:taxon-name><tp:taxon-name-part taxon-name-part-type="genus" reg="Praocis"/><tp:taxon-name-part taxon-name-part-type="species" reg="nitens">nitens</tp:taxon-name-part></tp:taxon-name></italic> m./ det. H. <xref ref-type="bibr" rid="B26">Kulzer 1958</xref>] (<named-content xmlns:xlink="http://www.w3.org/1999/xlink" content-type="dwc:institutional_code" xlink:title="Field Museum of Natural History, Chicago" xlink:href="http://grbio.org/institution/field-museum-natural-history" xlink:type="simple">FMNH</named-content>); allotype female (<named-content xmlns:xlink="http://www.w3.org/1999/xlink" content-type="dwc:institutional_code" xlink:title="Field Museum of Natural History, Chicago" xlink:href="http://grbio.org/institution/field-museum-natural-history" xlink:type="simple">FMNH</named-content>) and four paratypes with the same data as holotype plus [Paratypus/ <italic><tp:taxon-name><tp:taxon-name-part taxon-name-part-type="genus" reg="Praocis">Praocis</tp:taxon-name-part></tp:taxon-name></italic>/ <italic><tp:taxon-name><tp:taxon-name-part taxon-name-part-type="genus" reg="Praocis"/><tp:taxon-name-part taxon-name-part-type="species" reg="nitens">nitens</tp:taxon-name-part></tp:taxon-name></italic> m./ H. <xref ref-type="bibr" rid="B26">Kulzer 1958</xref>] 2 (<named-content xmlns:xlink="http://www.w3.org/1999/xlink" content-type="dwc:institutional_code" xlink:title="Field Museum of Natural History, Chicago" xlink:href="http://grbio.org/institution/field-museum-natural-history" xlink:type="simple">FMNH</named-content>), 2 (<named-content xmlns:xlink="http://www.w3.org/1999/xlink" content-type="dwc:institutional_code" xlink:title="C.A. Triplehorn Insect Collection, The Ohio State University" xlink:href="http://grbio.org/institution/ohio-state-university" xlink:type="simple">OSUC</named-content>).</p></tp:treatment-sec><tp:treatment-sec sec-type="material" id="SECID0E2TBG"><title>Other material examined.</title><p>Chile. Atacama Region: Copiapo Province: Rodillo, Caldera, xi.1991, H. Vásquez, 10 (<named-content xmlns:xlink="http://www.w3.org/1999/xlink" content-type="dwc:institutional_code" xlink:title="Laboratorio de Entomología Ecológica, Universidad de La Serena" xlink:href="http://grbio.org/institution/universidad-de-la-serena" xlink:type="simple">LEULS</named-content>). Huasco Province: Algarrobal, Atacama, 15.ix.2002, J. Pizarro-Araya, 1 (<named-content xmlns:xlink="http://www.w3.org/1999/xlink" content-type="dwc:institutional_code" xlink:title="Laboratorio de Entomología Ecológica, Universidad de La Serena" xlink:href="http://grbio.org/institution/universidad-de-la-serena" xlink:type="simple">LEULS</named-content>), Quebrada Carrizalillo, N. Huasco, 12.x.1980, L.E. Peña, 1 (<named-content xmlns:xlink="http://www.w3.org/1999/xlink" content-type="dwc:institutional_code" xlink:title="Field Museum of Natural History, Chicago" xlink:href="http://grbio.org/institution/field-museum-natural-history" xlink:type="simple">FMNH</named-content>), Parque Nacional Llanos de Challe, <named-content xmlns:xlink="http://www.w3.org/1999/xlink" content-type="dwc:verbatimCoordinates" xlink:type="simple"><named-content content-type="geo-json" specific-use="{&#34;type&#34;:&#34;Point&#34;,&#34;coordinates&#34;:[-71.153786,-28.188156]}" id="NCID0EQUBG" xlink:type="simple">28°11'17.36"S, 71°9'13.63"W</named-content></named-content>, 20–22.xii.2016, J. Pizarro-Araya &amp; F.M. Alfaro, 9 (<named-content xmlns:xlink="http://www.w3.org/1999/xlink" content-type="dwc:institutional_code" xlink:title="Laboratorio de Entomología Ecológica, Universidad de La Serena" xlink:href="http://grbio.org/institution/universidad-de-la-serena" xlink:type="simple">LEULS</named-content>), 15.x.1997, Traps barber, 17 (<named-content xmlns:xlink="http://www.w3.org/1999/xlink" content-type="dwc:institutional_code" xlink:title="Laboratorio de Entomología Ecológica, Universidad de La Serena" xlink:href="http://grbio.org/institution/universidad-de-la-serena" xlink:type="simple">LEULS</named-content>), Parque Nacional Llanos de Challe, UTM 19 J 311128 W, 6883333 N, 269 msl, 31.viii-03.ix.2017, J. Pizarro-Araya &amp; F.M. Alfaro (SIMEF-Project), 3 (<named-content xmlns:xlink="http://www.w3.org/1999/xlink" content-type="dwc:institutional_code" xlink:title="Laboratorio de Entomología Ecológica, Universidad de La Serena" xlink:href="http://grbio.org/institution/universidad-de-la-serena" xlink:type="simple">LEULS</named-content>), Agua de Luna, 20 km N Huasco, sand dunes, <named-content xmlns:xlink="http://www.w3.org/1999/xlink" content-type="dwc:verbatimCoordinates" xlink:type="simple"><named-content content-type="geo-json" specific-use="{&#34;type&#34;:&#34;Point&#34;,&#34;coordinates&#34;:[-71.150000,-28.335833]}" id="NCID0EEVBG" xlink:type="simple">28°20'09"S,71°09'"W</named-content></named-content>, i.2004, F.M. Alfaro, 1 (<abbrev xmlns:xlink="http://www.w3.org/1999/xlink" xlink:title="Instituto Argentino de Investigaciones de las Zonas Áridas" id="ABBRID0EJVBG" xlink:type="simple">IADIZA</abbrev>), 27.x.2010, M. Elgueta, 4 (<named-content xmlns:xlink="http://www.w3.org/1999/xlink" content-type="dwc:institutional_code" xlink:title="Museo Nacional de Historia Natural, Santiago" xlink:href="http://grbio.org/institution/museo-nacional-de-historia-natural-santiago" xlink:type="simple">MNNC</named-content>), <named-content xmlns:xlink="http://www.w3.org/1999/xlink" content-type="dwc:verbatimCoordinates" xlink:type="simple"><named-content content-type="geo-json" specific-use="{&#34;type&#34;:&#34;Point&#34;,&#34;coordinates&#34;:[-71.160278,-28.334778]}" id="NCID0EUVBG" xlink:type="simple">28°20'5.2"S, 71°09'37."W</named-content></named-content>, 29.x.2012, M. Elgueta, 2 (<abbrev xmlns:xlink="http://www.w3.org/1999/xlink" xlink:title="Instituto Argentino de Investigaciones de las Zonas Áridas" id="ABBRID0EZVBG" xlink:type="simple">IADIZA</abbrev>), Huasco bajo, 8.viii.1976, 1 (<named-content xmlns:xlink="http://www.w3.org/1999/xlink" content-type="dwc:institutional_code" xlink:title="Universidad de Concepción, Concepción" xlink:href="http://grbio.org/institution/universidad-de-concepci%C3%B3n" xlink:type="simple">UCCC</named-content>), Huasco, 20–22.x.1957, L.E. Peña, 2 (<named-content xmlns:xlink="http://www.w3.org/1999/xlink" content-type="dwc:institutional_code" xlink:title="C.A. Triplehorn Insect Collection, The Ohio State University" xlink:href="http://grbio.org/institution/ohio-state-university" xlink:type="simple">OSUC</named-content>), 29 (<named-content xmlns:xlink="http://www.w3.org/1999/xlink" content-type="dwc:institutional_code" xlink:title="Field Museum of Natural History, Chicago" xlink:href="http://grbio.org/institution/field-museum-natural-history" xlink:type="simple">FMNH</named-content>). <bold>Note</bold>: these 29 specimens were later labeled as paratypes by Peña but these were not originally designated by <xref ref-type="bibr" rid="B27">Kulzer (1959)</xref>, who stated that he designated 24 paratypes with the same data as holotype and Peña kept 88 more specimens; 17–21.x.1974, L.E. Peña, 68 (<named-content xmlns:xlink="http://www.w3.org/1999/xlink" content-type="dwc:institutional_code" xlink:title="Field Museum of Natural History, Chicago" xlink:href="http://grbio.org/institution/field-museum-natural-history" xlink:type="simple">FMNH</named-content>), Huasco, sand dunes, 28–29.ix.1981, M. Elgueta, 3 (<named-content xmlns:xlink="http://www.w3.org/1999/xlink" content-type="dwc:institutional_code" xlink:title="Museo Nacional de Historia Natural, Santiago" xlink:href="http://grbio.org/institution/museo-nacional-de-historia-natural-santiago" xlink:type="simple">MNNC</named-content>), <named-content xmlns:xlink="http://www.w3.org/1999/xlink" content-type="dwc:verbatimCoordinates" xlink:type="simple"><named-content content-type="geo-json" specific-use="{&#34;type&#34;:&#34;Point&#34;,&#34;coordinates&#34;:[-71.201667,-28.455417]}" id="NCID0E1WBG" xlink:type="simple">28°27'19.5"S, 71°12'6."W</named-content></named-content>, 28.x.2012, M. Elgueta, 1 (<abbrev xmlns:xlink="http://www.w3.org/1999/xlink" xlink:title="Instituto Argentino de Investigaciones de las Zonas Áridas" id="ABBRID0E6WBG" xlink:type="simple">IADIZA</abbrev>), 5 km N Huasco, 13.ix.1996, Leg. G. Castillo, 1 (<named-content xmlns:xlink="http://www.w3.org/1999/xlink" content-type="dwc:institutional_code" xlink:title="Laboratorio de Entomología Ecológica, Universidad de La Serena" xlink:href="http://grbio.org/institution/universidad-de-la-serena" xlink:type="simple">LEULS</named-content>), Agua de Luna, Huasco, 12–16.xi.2008, Leg. F. M. Alfaro, 5 (<named-content xmlns:xlink="http://www.w3.org/1999/xlink" content-type="dwc:institutional_code" xlink:title="Laboratorio de Entomología Ecológica, Universidad de La Serena" xlink:href="http://grbio.org/institution/universidad-de-la-serena" xlink:type="simple">LEULS</named-content>), i.2004, F.M. Alfaro 4 (<named-content xmlns:xlink="http://www.w3.org/1999/xlink" content-type="dwc:institutional_code" xlink:title="Laboratorio de Entomología Ecológica, Universidad de La Serena" xlink:href="http://grbio.org/institution/universidad-de-la-serena" xlink:type="simple">LEULS</named-content>), Caleta Angosta, Huasco, 18.viii.2009, F. M. Alfaro, 1 (<named-content xmlns:xlink="http://www.w3.org/1999/xlink" content-type="dwc:institutional_code" xlink:title="Laboratorio de Entomología Ecológica, Universidad de La Serena" xlink:href="http://grbio.org/institution/universidad-de-la-serena" xlink:type="simple">LEULS</named-content>), Tres Playitas, Huasco, xi.2015, F.M. Alfaro, 1 (<abbrev xmlns:xlink="http://www.w3.org/1999/xlink" xlink:title="Instituto Argentino de Investigaciones de las Zonas Áridas" id="ABBRID0ETXBG" xlink:type="simple">IADIZA</abbrev>), 16–21.xi.2014, <named-content xmlns:xlink="http://www.w3.org/1999/xlink" content-type="dwc:verbatimCoordinates" xlink:type="simple"><named-content content-type="geo-json" specific-use="{&#34;type&#34;:&#34;Point&#34;,&#34;coordinates&#34;:[-71.188750,-28.423917]}" id="NCID0E1XBG" xlink:type="simple">28°25' 26.1"S, 71°11'19.5"W</named-content></named-content>, J. Pizarro-Araya &amp; F.M. Alfaro, 10 (<named-content xmlns:xlink="http://www.w3.org/1999/xlink" content-type="dwc:institutional_code" xlink:title="Laboratorio de Entomología Ecológica, Universidad de La Serena" xlink:href="http://grbio.org/institution/universidad-de-la-serena" xlink:type="simple">LEULS</named-content>), Los Bronces, Huasco, 15.x.2006, F.M. Alfaro, 3 (<abbrev xmlns:xlink="http://www.w3.org/1999/xlink" xlink:title="Instituto Argentino de Investigaciones de las Zonas Áridas" id="ABBRID0EDYBG" xlink:type="simple">IADIZA</abbrev>), 15.x.2006, 6 (<named-content xmlns:xlink="http://www.w3.org/1999/xlink" content-type="dwc:institutional_code" xlink:title="Laboratorio de Entomología Ecológica, Universidad de La Serena" xlink:href="http://grbio.org/institution/universidad-de-la-serena" xlink:type="simple">LEULS</named-content>), Playa Tontado, Huasco, 28.xi.2008, Leg. F.M. Alfaro, 5 (<named-content xmlns:xlink="http://www.w3.org/1999/xlink" content-type="dwc:institutional_code" xlink:title="Laboratorio de Entomología Ecológica, Universidad de La Serena" xlink:href="http://grbio.org/institution/universidad-de-la-serena" xlink:type="simple">LEULS</named-content>).</p></tp:treatment-sec><tp:treatment-sec><!--Section generated to contain objects referenced in tp:taxon-treatment.--><fig id="F3" position="float" orientation="portrait"><object-id xmlns:xlink="http://www.w3.org/1999/xlink" content-type="doi" xlink:type="simple">10.3897/zookeys.1100.78769.figure3</object-id><object-id xmlns:xlink="http://www.w3.org/1999/xlink" content-type="arpha" xlink:type="simple">9A5EDF16-7AD8-5F69-9D21-5E93BA13FAA8</object-id><label>Figure 3.</label><caption><p>Male and female genitalia of <tp:taxon-name><tp:taxon-name-part taxon-name-part-type="genus" reg="Praocis">Praocis</tp:taxon-name-part> (<tp:taxon-name-part taxon-name-part-type="subgenus" reg="Mesopraocis">Mesopraocis</tp:taxon-name-part>)</tp:taxon-name> species <bold>A-D</bold> male <bold>A, B</bold><tp:taxon-name><tp:taxon-name-part taxon-name-part-type="genus" reg="Praocis">Praocis</tp:taxon-name-part> (<tp:taxon-name-part taxon-name-part-type="subgenus" reg="Mesopraocis">Mesopraocis</tp:taxon-name-part>) <tp:taxon-name-part taxon-name-part-type="species" reg="calderana">calderana</tp:taxon-name-part></tp:taxon-name>, dorsal and ventral views <bold>C, D</bold><tp:taxon-name><tp:taxon-name-part taxon-name-part-type="genus" reg="Praocis">Praocis</tp:taxon-name-part> (<tp:taxon-name-part taxon-name-part-type="subgenus" reg="Mesopraocis">Mesopraocis</tp:taxon-name-part>) <tp:taxon-name-part taxon-name-part-type="species" reg="nitens">nitens</tp:taxon-name-part></tp:taxon-name>, dorsal and ventral views. Abbreviations: bl, basal lamina of tegmen, ls, lateral styles of tegmen, ml, median lobe <bold>E</bold> ovipositor (ventral view), spiculum ventrale and internal female reproductive tract of <tp:taxon-name><tp:taxon-name-part taxon-name-part-type="genus" reg="Praocis">Praocis</tp:taxon-name-part> (<tp:taxon-name-part taxon-name-part-type="subgenus" reg="Mesopraocis">Mesopraocis</tp:taxon-name-part>) <tp:taxon-name-part taxon-name-part-type="species" reg="pilula">pilula</tp:taxon-name-part></tp:taxon-name>. Abbreviations: bc, baculi of coxite, bp, baculi of paraproct, c, coxite, g, gonostyli, m, midventral sclerite, o, oviduct, p, paraproct, r, rectum, s, spermatheca, sag, spermathecal accessory gland, sp, spiculum ventrale, v, vagina, 1, 2, 3, 4, coxite lobes. Scale bars: 1 mm.</p></caption><graphic xmlns:xlink="http://www.w3.org/1999/xlink" xlink:href="zookeys-1100-029_article-78769__-g003.jpg" position="float" orientation="portrait" xlink:type="simple" id="oo_683155.jpg"><uri content-type="original_file" xlink:type="simple">https://binary.pensoft.net/fig/683155</uri></graphic></fig><fig id="F4" position="float" orientation="portrait"><object-id xmlns:xlink="http://www.w3.org/1999/xlink" content-type="doi" xlink:type="simple">10.3897/zookeys.1100.78769.figure4</object-id><object-id xmlns:xlink="http://www.w3.org/1999/xlink" content-type="arpha" xlink:type="simple">60B5A862-A9E9-55CE-B138-B5E00E557352</object-id><label>Figure 4.</label><caption><p>Habitus in dorsal view <bold>A</bold><tp:taxon-name><tp:taxon-name-part taxon-name-part-type="genus" reg="Praocis">Praocis</tp:taxon-name-part> (<tp:taxon-name-part taxon-name-part-type="subgenus" reg="Mesopraocis">Mesopraocis</tp:taxon-name-part>) <tp:taxon-name-part taxon-name-part-type="species" reg="pilula">pilula</tp:taxon-name-part></tp:taxon-name><bold>B</bold><tp:taxon-name><tp:taxon-name-part taxon-name-part-type="genus" reg="Praocis">Praocis</tp:taxon-name-part> (<tp:taxon-name-part taxon-name-part-type="subgenus" reg="Mesopraocis">Mesopraocis</tp:taxon-name-part>) <tp:taxon-name-part taxon-name-part-type="species" reg="calderana">calderana</tp:taxon-name-part></tp:taxon-name><bold>C</bold><tp:taxon-name><tp:taxon-name-part taxon-name-part-type="genus" reg="Praocis">Praocis</tp:taxon-name-part> (<tp:taxon-name-part taxon-name-part-type="subgenus" reg="Mesopraocis">Mesopraocis</tp:taxon-name-part>) <tp:taxon-name-part taxon-name-part-type="species" reg="nitens">nitens</tp:taxon-name-part></tp:taxon-name><bold>D</bold><tp:taxon-name><tp:taxon-name-part taxon-name-part-type="genus" reg="Praocis">Praocis</tp:taxon-name-part> (<tp:taxon-name-part taxon-name-part-type="subgenus" reg="Mesopraocis">Mesopraocis</tp:taxon-name-part>) <tp:taxon-name-part taxon-name-part-type="species" reg="arenicola">arenicola</tp:taxon-name-part></tp:taxon-name> sp. nov. Scale bars: 1 mm.</p></caption><graphic xmlns:xlink="http://www.w3.org/1999/xlink" xlink:href="zookeys-1100-029_article-78769__-g004.jpg" position="float" orientation="portrait" xlink:type="simple" id="oo_683156.jpg"><uri content-type="original_file" xlink:type="simple">https://binary.pensoft.net/fig/683156</uri></graphic></fig></tp:treatment-sec><ref-list><ref id="B34"><mixed-citation xmlns:xlink="http://www.w3.org/1999/xlink" xlink:type="simple"><person-group><name name-style="western"><surname>Peña</surname><given-names>LE</given-names></name></person-group> (<year>1966</year>) <article-title>Catálogo de los <tp:taxon-name><tp:taxon-name-part taxon-name-part-type="family">Tenebrionidae</tp:taxon-name-part></tp:taxon-name> (<tp:taxon-name><tp:taxon-name-part taxon-name-part-type="order">Coleoptera</tp:taxon-name-part></tp:taxon-name>) de Chile.</article-title><source>Entomologische Arbeiten aus dem Museum George Frey</source><volume>17</volume>: <fpage>397</fpage>–<lpage>453</lpage>.</mixed-citation></ref><ref id="B45"><mixed-citation xmlns:xlink="http://www.w3.org/1999/xlink" xlink:type="simple"><person-group><name name-style="western"><surname>Vidal</surname><given-names>P</given-names></name><name name-style="western"><surname>Guerrero</surname><given-names>M</given-names></name></person-group> (<year>2007</year>) Los Tenebriónidos de Chile. Ediciones Universidad Católica de Chile. Santiago, 478 pp.</mixed-citation></ref><ref id="B36"><mixed-citation xmlns:xlink="http://www.w3.org/1999/xlink" xlink:type="simple"><person-group><name name-style="western"><surname>Pizarro-Araya</surname><given-names>J</given-names></name><name name-style="western"><surname>Cepeda-Pizarro</surname><given-names>J</given-names></name><name name-style="western"><surname>Flores</surname><given-names>GE</given-names></name></person-group> (<year>2008</year>) <article-title>Diversidad taxonómica de los artrópodos epígeos de la Región de Atacama (Chile): estado del conocimiento.</article-title> In: <person-group><name name-style="western"><surname>Squeo</surname><given-names>FA</given-names></name><name name-style="western"><surname>Arancio</surname><given-names>G</given-names></name><name name-style="western"><surname>Gutiérrez</surname><given-names>JR</given-names></name></person-group> (<role>Eds</role>) <issue-title>Libro Rojo de la Flora Nativa y de los Sitios Prioritarios para su Conservación: Región de Atacama.</issue-title><source>Ediciones Universidad de La Serena, La Serena</source>, <fpage>257</fpage>–<lpage>274</lpage>.</mixed-citation></ref><ref id="B16"><mixed-citation xmlns:xlink="http://www.w3.org/1999/xlink" xlink:type="simple"><person-group><name name-style="western"><surname>Flores</surname><given-names>GE</given-names></name><name name-style="western"><surname>Pizarro-Araya</surname><given-names>J</given-names></name></person-group> (<year>2014</year>) <article-title>Towards a revision of the South American genus <italic><tp:taxon-name><tp:taxon-name-part taxon-name-part-type="genus">Praocis</tp:taxon-name-part></tp:taxon-name></italic> Eschscholtz (<tp:taxon-name><tp:taxon-name-part taxon-name-part-type="order">Coleoptera</tp:taxon-name-part></tp:taxon-name>: <tp:taxon-name><tp:taxon-name-part taxon-name-part-type="family">Tenebrionidae</tp:taxon-name-part></tp:taxon-name>), with estimation of the diversity of each subgenus.</article-title><source>ZooKeys</source><volume>415</volume>: <fpage>53</fpage>–<lpage>80</lpage>. <ext-link xlink:type="simple" ext-link-type="doi" xlink:href="10.3897/zookeys.415.6656">https://doi.org/10.3897/zookeys.415.6656</ext-link></mixed-citation></ref><ref id="B26"><mixed-citation xmlns:xlink="http://www.w3.org/1999/xlink" xlink:type="simple"><person-group><name name-style="western"><surname>Kulzer</surname><given-names>H</given-names></name></person-group> (<year>1958</year>) <article-title>Monographie der südamerikanischen Tribus <tp:taxon-name><tp:taxon-name-part taxon-name-part-type="tribe">Praocini</tp:taxon-name-part></tp:taxon-name> (Col.) (16 Beitrag zur Kenntnis der Tenebrioniden).</article-title><source>Entomologische Arbeiten aus dem Museum George Frey</source><volume>9</volume>: <fpage>1</fpage>–<lpage>105</lpage>.</mixed-citation></ref><ref id="B27"><mixed-citation xmlns:xlink="http://www.w3.org/1999/xlink" xlink:type="simple"><person-group><name name-style="western"><surname>Kulzer</surname><given-names>H</given-names></name></person-group> (<year>1959</year>) <article-title>Neue Tenebrioniden aus Südamerika (Col). (18. Beitrag zur Kenntnis der Tenebrioniden). 3. Verschiedene Neue Arten.</article-title><source>Entomologische Arbeiten aus dem Museum George Frey</source><volume>10</volume>: <fpage>523</fpage>–<lpage>567</lpage>.</mixed-citation></ref></ref-list></tp:taxon-treatment>
