# Supplementary material for: ﻿Revision of the subgenus Mesopraocis Flores & Pizarro-Araya of the Neotropical genus Praocis Eschscholtz (Coleoptera, Tenebrionidae, Pimeliinae)
Source: Zookeys. 2022 May 12;1100:29–55. doi: 10.3897/zookeys.1100.78769 (PMC9848888; doi:10.3897/zookeys.1100.78769)
Supplement: XML Treatment for Praocis (Mesopraocis) arenicola [file zookeys.1100.78769-treatment5.xml]

<!DOCTYPE tp:taxon-treatment
  PUBLIC "-//TaxonX//DTD Taxonomic Treatment Publishing DTD v0 20100105//EN" "tax-treatment-NSO.dtd">
<tp:taxon-treatment xmlns:tp="http://www.plazi.org/taxpub"><tp:treatment-meta><kwd-group><label>Taxon classification</label><kwd>
              <named-content content-type="kingdom">Animalia</named-content>
            </kwd><kwd>
              <named-content content-type="order">Coleoptera</named-content>
            </kwd><kwd>
              <named-content content-type="family">Tenebrionidae</named-content>
            </kwd></kwd-group><mixed-citation publication-type="journal"><person-group><name><surname>Flores</surname><given-names>Gustavo E.</given-names></name><name><surname>Pizarro-Araya</surname><given-names>Jaime</given-names></name></person-group><article-title>﻿Revision of the subgenus <tp:taxon-name><tp:taxon-name-part taxon-name-part-type="genus" reg="Mesopraocis"/><tp:taxon-name-part taxon-name-part-type="subgenus" reg="Mesopraocis">Mesopraocis</tp:taxon-name-part></tp:taxon-name> Flores &amp; Pizarro-Araya of the Neotropical genus <italic><tp:taxon-name><tp:taxon-name-part taxon-name-part-type="genus" reg="Praocis">Praocis</tp:taxon-name-part></tp:taxon-name></italic> Eschscholtz (<tp:taxon-name><tp:taxon-name-part taxon-name-part-type="order">Coleoptera</tp:taxon-name-part></tp:taxon-name>, <tp:taxon-name><tp:taxon-name-part taxon-name-part-type="family">Tenebrionidae</tp:taxon-name-part></tp:taxon-name>, <tp:taxon-name><tp:taxon-name-part taxon-name-part-type="subfamily">Pimeliinae</tp:taxon-name-part></tp:taxon-name>)</article-title><source>Zookeys</source><day>12</day><month>05</month><year>2022</year><volume>1100</volume><fpage>29</fpage><lpage>55</lpage><pub-id pub-id-type="doi">10.3897/zookeys.1100.78769</pub-id></mixed-citation></tp:treatment-meta><tp:nomenclature><label>﻿</label><tp:taxon-name><object-id xmlns:xlink="http://www.w3.org/1999/xlink" content-type="arpha" xlink:type="simple">AA10F93A-EDA3-5464-AEDE-D5AA0B500BF8</object-id><tp:taxon-name-part taxon-name-part-type="genus" reg="Praocis">Praocis</tp:taxon-name-part> (<tp:taxon-name-part taxon-name-part-type="subgenus" reg="Mesopraocis">Mesopraocis</tp:taxon-name-part>) <tp:taxon-name-part taxon-name-part-type="species" reg="arenicola">arenicola</tp:taxon-name-part><object-id xmlns:xlink="http://www.w3.org/1999/xlink" content-type="zoobank" xlink:type="simple">http://zoobank.org/A4443F35-5686-4693-8F04-D35694CD841C</object-id></tp:taxon-name><tp:taxon-status xmlns:xlink="http://www.w3.org/1999/xlink" xlink:type="simple">sp. nov.</tp:taxon-status><xref ref-type="fig" rid="F4">Figs 4D</xref><xref ref-type="fig" rid="F6">, 6</xref></tp:nomenclature><tp:treatment-sec sec-type="etymology" id="SECID0EC1BG"><title>Etymology.</title><p>The specific epithet is a Latin adjective, referring to the fact that this species inhabits sandy places.</p></tp:treatment-sec><tp:treatment-sec sec-type="diagnosis" id="SECID0EH1BG"><title>Diagnosis.</title><p>Pronotum with central area of posterior margin not extending beyond lateral extents of posterior angles; body widest at prothorax; width of anterior margin of clypeus equal to half the interocular width. <tp:taxon-name><tp:taxon-name-part taxon-name-part-type="genus" reg="Praocis">Praocis</tp:taxon-name-part> (<tp:taxon-name-part taxon-name-part-type="subgenus" reg="Mesopraocis">Mesopraocis</tp:taxon-name-part>) <tp:taxon-name-part taxon-name-part-type="species" reg="arenicola">arenicola</tp:taxon-name-part></tp:taxon-name> sp. nov. superficially resembles <tp:taxon-name><tp:taxon-name-part taxon-name-part-type="genus" reg="Praocis">Praocis</tp:taxon-name-part> (<tp:taxon-name-part taxon-name-part-type="subgenus" reg="Mesopraocis">Mesopraocis</tp:taxon-name-part>) <tp:taxon-name-part taxon-name-part-type="species" reg="nitens">nitens</tp:taxon-name-part></tp:taxon-name> by having pronotum with lateral margins declivous, disc convex reaching lateral margins; eyes with supraocular groove; antennomere 9 longer than wide or equal length than wide, and longer than 10. <tp:taxon-name><tp:taxon-name-part taxon-name-part-type="genus" reg="Praocis">Praocis</tp:taxon-name-part> (<tp:taxon-name-part taxon-name-part-type="subgenus" reg="Mesopraocis">Mesopraocis</tp:taxon-name-part>) <tp:taxon-name-part taxon-name-part-type="species" reg="arenicola">arenicola</tp:taxon-name-part></tp:taxon-name> sp. nov. differs from <tp:taxon-name><tp:taxon-name-part taxon-name-part-type="genus" reg="Praocis">P.</tp:taxon-name-part> (<tp:taxon-name-part taxon-name-part-type="subgenus" reg="Mesopraocis">M.</tp:taxon-name-part>) <tp:taxon-name-part taxon-name-part-type="species" reg="nitens">nitens</tp:taxon-name-part></tp:taxon-name> by having frons, epicanthus, elytron with shallow punctures; frons and epicanthus with puncture depth smaller than diameter; elytron with puncture depth the same size than diameter; antennomere 9 of equal length than 11 and of equal width to 10; antennomere 11 longer than wide. <tp:taxon-name><tp:taxon-name-part taxon-name-part-type="genus" reg="Praocis">Praocis</tp:taxon-name-part> (<tp:taxon-name-part taxon-name-part-type="subgenus" reg="Mesopraocis">Mesopraocis</tp:taxon-name-part>) <tp:taxon-name-part taxon-name-part-type="species" reg="nitens">nitens</tp:taxon-name-part></tp:taxon-name> has frons, epicanthus, elytron with impressed punctures; frons and epicanthus with puncture depth the same size than diameter; elytron with puncture depth larger than diameter; antennomere 9 longer than 11, narrower than 10; antennomere 11 wider than long.</p></tp:treatment-sec><tp:treatment-sec sec-type="description" id="SECID0ET3BG"><title>Description.</title><p>Length 6.62–10.00 mm. Body, antennae, legs black to dark brown, body widest at prothorax. Head. Clypeus with punctures bearing short setae on all surface, width of anterior margin equal to half the interocular width; frons with punctures bearing short setae on all surface, border of punctures not elevated; frontoclypeal suture with short setae; eyes with supraocular groove; antennae reaching anterior third of lateral margin of pronotum; antennomeres 9 and 11 longer than wide, antennomere 9 longer than 10 and shorter than 11, antennomere 9 of equal width to 10 and wider than 11, antennomere 10 wider than 11.</p><p><bold><italic>Thorax</italic>.</bold> Pronotum with anterior angles rounded, not produced, remote from eyes and epicanthus, lateral margins explanate, disc convex not reaching lateral margins (Fig. <xref ref-type="fig" rid="F4">4D</xref>); posterior margin bisinuate, central area not extending beyond lateral extents of posterior margin (Fig. <xref ref-type="fig" rid="F4">4D</xref>), posterior angles right or acute with apex rounded, produced. Hypomeron with a fringe of long golden setae below lateral margin of pronotum. Metaventrite with punctures on lateral thirds separated by one to two puncture diameters.</p><fig id="F6" position="float" orientation="portrait"><object-id xmlns:xlink="http://www.w3.org/1999/xlink" content-type="doi" xlink:type="simple">10.3897/zookeys.1100.78769.figure6</object-id><object-id xmlns:xlink="http://www.w3.org/1999/xlink" content-type="arpha" xlink:type="simple">BFDB8896-B6DC-5AD4-8C92-94DC2A166670</object-id><label>Figure 6.</label><caption><p>Geographical distribution of <tp:taxon-name><tp:taxon-name-part taxon-name-part-type="genus" reg="Praocis">Praocis</tp:taxon-name-part> (<tp:taxon-name-part taxon-name-part-type="subgenus" reg="Mesopraocis">Mesopraocis</tp:taxon-name-part>) <tp:taxon-name-part taxon-name-part-type="species" reg="pilula">pilula</tp:taxon-name-part></tp:taxon-name> and <tp:taxon-name><tp:taxon-name-part taxon-name-part-type="genus" reg="Praocis">Praocis</tp:taxon-name-part> (<tp:taxon-name-part taxon-name-part-type="subgenus" reg="Mesopraocis">Mesopraocis</tp:taxon-name-part>) <tp:taxon-name-part taxon-name-part-type="species" reg="arenicola">arenicola</tp:taxon-name-part></tp:taxon-name> sp. nov.</p></caption><graphic xmlns:xlink="http://www.w3.org/1999/xlink" xlink:href="zookeys-1100-029_article-78769__-g006.jpg" position="float" orientation="portrait" xlink:type="simple" id="oo_683158.jpg"><uri content-type="original_file" xlink:type="simple">https://binary.pensoft.net/fig/683158</uri></graphic></fig><p><bold><italic>Elytron</italic>.</bold> Pseudopleuron with sparse punctures from which emerge long, erect setae, becoming a dense fringe on anterior half of upper surface, punctures separated by three to six puncture diameters on lower surface, separated by one to two puncture diameters on anterior half of upper surface; epipleuron with a fringe of long golden setae on anterior half of edge, almost smooth, with sparse punctures and setae on anterior quarter and with a row of punctures smaller diameter and depth than on pseudopleuron located on posterior three fourths.</p><p><bold><italic>Legs</italic>.</bold> Ventral surface of protrochanters with hair brush. Apical process of distal margin of protibiae equal to length of protarsomeres 1–3 combined; protibial length 2.5 times the width of distal margin. First metatarsomere 1.4–1.6 times longer than metatarsomeres 2–3 combined.</p><p><bold><italic>Abdomen</italic>.</bold> Ventrites 1–3 with sparse punctures separated by two to four puncture diameters; ventrite 4 with sparse punctures separated by one to two puncture diameters; ventrite 5 with punctures on central area separated by two to four puncture diameters, on lateral thirds separated by one to two puncture diameters.</p><p><bold>Male genitalia.</bold> Basal lamina of tegmen equal width throughout, with base concave. Lateral styles of tegmen with proximal margin concave, with setae on distal 1/6 of ventral surface. Median lobe equal width throughout, one third the width of tegmen, with apical aperture small.</p></tp:treatment-sec><tp:treatment-sec sec-type="Type specimens" id="SECID0EJ6BG"><title>Type specimens.</title><p>Holotype male: [Chile: III Región, Chañaral/ sur Flamenco dunas/ 58m <named-content xmlns:xlink="http://www.w3.org/1999/xlink" content-type="dwc:verbatimCoordinates" xlink:type="simple"><named-content content-type="geo-json" specific-use="{&#34;type&#34;:&#34;Point&#34;,&#34;coordinates&#34;:[-70.595833,-26.598861]}" id="NCID0ES6BG" xlink:type="simple">26°35'55.9"S, 70°35'45"W</named-content></named-content>, 30.x.2012/ Coll: Mario Elgueta] [<tp:taxon-name><tp:taxon-name-part taxon-name-part-type="genus" reg="Praocis">Praocis</tp:taxon-name-part> (<tp:taxon-name-part taxon-name-part-type="subgenus" reg="Mesopraocis">Mesopraocis</tp:taxon-name-part>)</tp:taxon-name>/ <italic><tp:taxon-name><tp:taxon-name-part taxon-name-part-type="genus" reg="Praocis"/><tp:taxon-name-part taxon-name-part-type="species" reg="arenicola">arenicola</tp:taxon-name-part></tp:taxon-name></italic> sp. nov./ HOLOTYPUS male/ Det. G. Flores and/ J. Pizarro-Araya 2021] (<named-content xmlns:xlink="http://www.w3.org/1999/xlink" content-type="dwc:institutional_code" xlink:title="Museo Nacional de Historia Natural, Santiago" xlink:href="http://grbio.org/institution/museo-nacional-de-historia-natural-santiago" xlink:type="simple">MNNC</named-content>); allotype female (<named-content xmlns:xlink="http://www.w3.org/1999/xlink" content-type="dwc:institutional_code" xlink:title="Museo Nacional de Historia Natural, Santiago" xlink:href="http://grbio.org/institution/museo-nacional-de-historia-natural-santiago" xlink:type="simple">MNNC</named-content>) and one paratype male with the same data as holotype (<abbrev xmlns:xlink="http://www.w3.org/1999/xlink" xlink:title="Instituto Argentino de Investigaciones de las Zonas Áridas" id="ABBRID0EVAAI" xlink:type="simple">IADIZA</abbrev>). Paratypes. CHILE, Atacama Region: Chañaral Province: Parque Nacional Pan de Azúcar, 4.v.2003, J. Pizarro-Araya, 1 (<named-content xmlns:xlink="http://www.w3.org/1999/xlink" content-type="dwc:institutional_code" xlink:title="Laboratorio de Entomología Ecológica, Universidad de La Serena" xlink:href="http://grbio.org/institution/universidad-de-la-serena" xlink:type="simple">LEULS</named-content>), Los Sapos km 729, <named-content xmlns:xlink="http://www.w3.org/1999/xlink" content-type="dwc:verbatimCoordinates" xlink:type="simple"><named-content content-type="geo-json" specific-use="{&#34;type&#34;:&#34;Point&#34;,&#34;coordinates&#34;:[-70.550278,-28.028389]}" id="NCID0EABAI" xlink:type="simple">28°01'42.2"S, 70°33'01."W</named-content></named-content>, 532 m 8.xi.2003, C. Mattoni, L. Prendini, J. Ochoa, 1 (<abbrev xmlns:xlink="http://www.w3.org/1999/xlink" xlink:title="Instituto Argentino de Investigaciones de las Zonas Áridas" id="ABBRID0EFBAI" xlink:type="simple">IADIZA</abbrev>), Rodillo, Caldera, ix.1991, pitfall traps, 2 (<named-content xmlns:xlink="http://www.w3.org/1999/xlink" content-type="dwc:institutional_code" xlink:title="Laboratorio de Entomología Ecológica, Universidad de La Serena" xlink:href="http://grbio.org/institution/universidad-de-la-serena" xlink:type="simple">LEULS</named-content>), 1 (<named-content xmlns:xlink="http://www.w3.org/1999/xlink" content-type="dwc:institutional_code" xlink:title="Museo Nacional de Historia Natural, Santiago" xlink:href="http://grbio.org/institution/museo-nacional-de-historia-natural-santiago" xlink:type="simple">MNNC</named-content>), Flamenco, Caldera, 3.v.2003, J. Pizarro-Araya, 2 (<named-content xmlns:xlink="http://www.w3.org/1999/xlink" content-type="dwc:institutional_code" xlink:title="Laboratorio de Entomología Ecológica, Universidad de La Serena" xlink:href="http://grbio.org/institution/universidad-de-la-serena" xlink:type="simple">LEULS</named-content>). Copiapo Province: Punta Frodden, 20 km N. Caldera, Atacama, 26.iv.1956, L.E. Peña, 2 (<named-content xmlns:xlink="http://www.w3.org/1999/xlink" content-type="dwc:institutional_code" xlink:title="Field Museum of Natural History, Chicago" xlink:href="http://grbio.org/institution/field-museum-natural-history" xlink:type="simple">FMNH</named-content>), Punta Frodden, Atacama, 2.iv.1974, L.E. Peña, 3 (<named-content xmlns:xlink="http://www.w3.org/1999/xlink" content-type="dwc:institutional_code" xlink:title="Field Museum of Natural History, Chicago" xlink:href="http://grbio.org/institution/field-museum-natural-history" xlink:type="simple">FMNH</named-content>), Caldera, Atacama, 17.vi.1955, L.E. Peña, 1 (<named-content xmlns:xlink="http://www.w3.org/1999/xlink" content-type="dwc:institutional_code" xlink:title="Field Museum of Natural History, Chicago" xlink:href="http://grbio.org/institution/field-museum-natural-history" xlink:type="simple">FMNH</named-content>), Copiapó, Fundo Santa Elena, 19–23.vii.1982, E. Arredondo, 3 (<named-content xmlns:xlink="http://www.w3.org/1999/xlink" content-type="dwc:institutional_code" xlink:title="Universidad de Concepción, Concepción" xlink:href="http://grbio.org/institution/universidad-de-concepci%C3%B3n" xlink:type="simple">UCCC</named-content>), Bahía Inglesa sand dunes 3 m, <named-content xmlns:xlink="http://www.w3.org/1999/xlink" content-type="dwc:verbatimCoordinates" xlink:type="simple"><named-content content-type="geo-json" specific-use="{&#34;type&#34;:&#34;Point&#34;,&#34;coordinates&#34;:[-70.850833,-27.107556]}" id="NCID0EICAI" xlink:type="simple">27°06'27.2"S, 70°51'3."W</named-content></named-content>, 6.xii.2012, M. Elgueta, 2 (<abbrev xmlns:xlink="http://www.w3.org/1999/xlink" xlink:title="Instituto Argentino de Investigaciones de las Zonas Áridas" id="ABBRID0ENCAI" xlink:type="simple">IADIZA</abbrev>), 3 (<named-content xmlns:xlink="http://www.w3.org/1999/xlink" content-type="dwc:institutional_code" xlink:title="Museo Nacional de Historia Natural, Santiago" xlink:href="http://grbio.org/institution/museo-nacional-de-historia-natural-santiago" xlink:type="simple">MNNC</named-content>), Copiapó 15 km S, 15.vii.1952, L.E. Peña, 2 (<named-content xmlns:xlink="http://www.w3.org/1999/xlink" content-type="dwc:institutional_code" xlink:title="Field Museum of Natural History, Chicago" xlink:href="http://grbio.org/institution/field-museum-natural-history" xlink:type="simple">FMNH</named-content>), Copiapó, 5.x.1968, L.E. Peña, 3 (<named-content xmlns:xlink="http://www.w3.org/1999/xlink" content-type="dwc:institutional_code" xlink:title="Field Museum of Natural History, Chicago" xlink:href="http://grbio.org/institution/field-museum-natural-history" xlink:type="simple">FMNH</named-content>), Copiapó 80 km S, 5.x.1966, L.E. Peña, 10 (<named-content xmlns:xlink="http://www.w3.org/1999/xlink" content-type="dwc:institutional_code" xlink:title="Field Museum of Natural History, Chicago" xlink:href="http://grbio.org/institution/field-museum-natural-history" xlink:type="simple">FMNH</named-content>), 1 (<named-content xmlns:xlink="http://www.w3.org/1999/xlink" content-type="dwc:institutional_code" xlink:title="Natural History Museum, Basel" xlink:href="http://grbio.org/institution/naturhistorisches-museum-basel-0" xlink:type="simple">NHMB</named-content>), 1 (<named-content xmlns:xlink="http://www.w3.org/1999/xlink" content-type="dwc:institutional_code" xlink:title="Hungarian Natural History Museum" xlink:href="http://grbio.org/institution/hungarian-natural-history-museum-termeszettudomanyi-muzeum" xlink:type="simple">HNHM</named-content>), 40/60 km S Copiapó, 25.vi.1968, L.E. Peña, 9 (<named-content xmlns:xlink="http://www.w3.org/1999/xlink" content-type="dwc:institutional_code" xlink:title="Field Museum of Natural History, Chicago" xlink:href="http://grbio.org/institution/field-museum-natural-history" xlink:type="simple">FMNH</named-content>), 30 km S. Copiapó, 31.i.1967, G. Monsalve, 7 (<named-content xmlns:xlink="http://www.w3.org/1999/xlink" content-type="dwc:institutional_code" xlink:title="Field Museum of Natural History, Chicago" xlink:href="http://grbio.org/institution/field-museum-natural-history" xlink:type="simple">FMNH</named-content>), S. Copiapó, 20.vi.1968, P. Vidal, 1 (<named-content xmlns:xlink="http://www.w3.org/1999/xlink" content-type="dwc:institutional_code" xlink:title="Field Museum of Natural History, Chicago" xlink:href="http://grbio.org/institution/field-museum-natural-history" xlink:type="simple">FMNH</named-content>), 100 km S. Copiapó Atacama, 23.x.1983, L.E. Peña, 5 (<named-content xmlns:xlink="http://www.w3.org/1999/xlink" content-type="dwc:institutional_code" xlink:title="Field Museum of Natural History, Chicago" xlink:href="http://grbio.org/institution/field-museum-natural-history" xlink:type="simple">FMNH</named-content>), Copiapó S. km 700, Atacama, 1.i.1980, L.E. Peña, 1 (<named-content xmlns:xlink="http://www.w3.org/1999/xlink" content-type="dwc:institutional_code" xlink:title="Field Museum of Natural History, Chicago" xlink:href="http://grbio.org/institution/field-museum-natural-history" xlink:type="simple">FMNH</named-content>), Boca Río Copiapó, 13.vi.1968, L.E. Peña, 1 (<named-content xmlns:xlink="http://www.w3.org/1999/xlink" content-type="dwc:institutional_code" xlink:title="Field Museum of Natural History, Chicago" xlink:href="http://grbio.org/institution/field-museum-natural-history" xlink:type="simple">FMNH</named-content>), Torres del Inca, Copiapó, <named-content xmlns:xlink="http://www.w3.org/1999/xlink" content-type="dwc:verbatimCoordinates" xlink:type="simple"><named-content content-type="geo-json" specific-use="{&#34;type&#34;:&#34;Point&#34;,&#34;coordinates&#34;:[-70.698390,-26.607590]}" id="NCID0EEEAI" xlink:type="simple">26.60759°S, 70.69839°W</named-content></named-content>, x.2017, A. Zúñiga 1 (<named-content xmlns:xlink="http://www.w3.org/1999/xlink" content-type="dwc:institutional_code" xlink:title="Museo Nacional de Historia Natural, Santiago" xlink:href="http://grbio.org/institution/museo-nacional-de-historia-natural-santiago" xlink:type="simple">MNNC</named-content>), 1 (<abbrev xmlns:xlink="http://www.w3.org/1999/xlink" xlink:title="Instituto Argentino de Investigaciones de las Zonas Áridas" id="ABBRID0ENEAI" xlink:type="simple">IADIZA</abbrev>), N. Estación Castilla, 25.xi.1972, L.E. Peña, 1 (<named-content xmlns:xlink="http://www.w3.org/1999/xlink" content-type="dwc:institutional_code" xlink:title="Field Museum of Natural History, Chicago" xlink:href="http://grbio.org/institution/field-museum-natural-history" xlink:type="simple">FMNH</named-content>), Quebrada El Morel, x-xi.2009, J. Pizarro-Araya &amp; F.M. Alfaro, 2 (<named-content xmlns:xlink="http://www.w3.org/1999/xlink" content-type="dwc:institutional_code" xlink:title="Laboratorio de Entomología Ecológica, Universidad de La Serena" xlink:href="http://grbio.org/institution/universidad-de-la-serena" xlink:type="simple">LEULS</named-content>), 2 (<named-content xmlns:xlink="http://www.w3.org/1999/xlink" content-type="dwc:institutional_code" xlink:title="Museo Nacional de Historia Natural, Santiago" xlink:href="http://grbio.org/institution/museo-nacional-de-historia-natural-santiago" xlink:type="simple">MNNC</named-content>), 1 (<named-content xmlns:xlink="http://www.w3.org/1999/xlink" content-type="dwc:institutional_code" xlink:title="Universidad de Concepción, Concepción" xlink:href="http://grbio.org/institution/universidad-de-concepci%C3%B3n" xlink:type="simple">UCCC</named-content>), Huasco Province: Vallenar a Copiapó, 18.ix.1963, L.E. Peña, 1 (<named-content xmlns:xlink="http://www.w3.org/1999/xlink" content-type="dwc:institutional_code" xlink:title="Field Museum of Natural History, Chicago" xlink:href="http://grbio.org/institution/field-museum-natural-history" xlink:type="simple">FMNH</named-content>), Algarrobal, Atacama,15.ix.2002, J. Pizarro-Araya 1 (<named-content xmlns:xlink="http://www.w3.org/1999/xlink" content-type="dwc:institutional_code" xlink:title="Laboratorio de Entomología Ecológica, Universidad de La Serena" xlink:href="http://grbio.org/institution/universidad-de-la-serena" xlink:type="simple">LEULS</named-content>), Huasco, Atacama, 12.xii.1967, L.E. Peña, 4 (<named-content xmlns:xlink="http://www.w3.org/1999/xlink" content-type="dwc:institutional_code" xlink:title="Field Museum of Natural History, Chicago" xlink:href="http://grbio.org/institution/field-museum-natural-history" xlink:type="simple">FMNH</named-content>), Quebrada Maitencillo, Vallenar, 11.x.1980, L.E. Peña, 1 (<named-content xmlns:xlink="http://www.w3.org/1999/xlink" content-type="dwc:institutional_code" xlink:title="Field Museum of Natural History, Chicago" xlink:href="http://grbio.org/institution/field-museum-natural-history" xlink:type="simple">FMNH</named-content>), Puerto Viejo, Atacama, 20.ix.1982, L.E. Peña 1 (<named-content xmlns:xlink="http://www.w3.org/1999/xlink" content-type="dwc:institutional_code" xlink:title="Field Museum of Natural History, Chicago" xlink:href="http://grbio.org/institution/field-museum-natural-history" xlink:type="simple">FMNH</named-content>), Puerto Viejo, Atacama, 10.x.1980, L.E. Peña, 1 (<named-content xmlns:xlink="http://www.w3.org/1999/xlink" content-type="dwc:institutional_code" xlink:title="Field Museum of Natural History, Chicago" xlink:href="http://grbio.org/institution/field-museum-natural-history" xlink:type="simple">FMNH</named-content>), Algarrobal, 3.xii.2002, J. Pizarro-Araya, 1 (<abbrev xmlns:xlink="http://www.w3.org/1999/xlink" xlink:title="Instituto Argentino de Investigaciones de las Zonas Áridas" id="ABBRID0EZFAI" xlink:type="simple">IADIZA</abbrev>), 15.ix.2002, J. Pizarro-Araya, 1 (<named-content xmlns:xlink="http://www.w3.org/1999/xlink" content-type="dwc:institutional_code" xlink:title="Laboratorio de Entomología Ecológica, Universidad de La Serena" xlink:href="http://grbio.org/institution/universidad-de-la-serena" xlink:type="simple">LEULS</named-content>), Carrizal Bajo, 9–29.ix.1989, Traps Barber, 1 (<abbrev xmlns:xlink="http://www.w3.org/1999/xlink" xlink:title="Instituto Argentino de Investigaciones de las Zonas Áridas" id="ABBRID0EBGAI" xlink:type="simple">IADIZA</abbrev>), Carrizal Bajo, 29.xi-29.x.1989, Traps Barber, 1 (<abbrev xmlns:xlink="http://www.w3.org/1999/xlink" xlink:title="Instituto Argentino de Investigaciones de las Zonas Áridas" id="ABBRID0EFGAI" xlink:type="simple">IADIZA</abbrev>), Carrizal Bajo, 29.x.1989, H. Vásquez, 1 (<abbrev xmlns:xlink="http://www.w3.org/1999/xlink" xlink:title="Instituto Argentino de Investigaciones de las Zonas Áridas" id="ABBRID0EJGAI" xlink:type="simple">IADIZA</abbrev>), Carrizal Bajo, 29.x.1989, H. Vásquez, 1 (<abbrev xmlns:xlink="http://www.w3.org/1999/xlink" xlink:title="Instituto Argentino de Investigaciones de las Zonas Áridas" id="ABBRID0ENGAI" xlink:type="simple">IADIZA</abbrev>), Carrizal Bajo, ix.1991 bajo/ arbusto, H. Vasquez, 4 (<abbrev xmlns:xlink="http://www.w3.org/1999/xlink" xlink:title="Instituto Argentino de Investigaciones de las Zonas Áridas" id="ABBRID0ERGAI" xlink:type="simple">IADIZA</abbrev>), 1 (<named-content xmlns:xlink="http://www.w3.org/1999/xlink" content-type="dwc:institutional_code" xlink:title="Laboratorio de Entomología Ecológica, Universidad de La Serena" xlink:href="http://grbio.org/institution/universidad-de-la-serena" xlink:type="simple">LEULS</named-content>), Carrizal Bajo, Huasco, ix.1991, H. Vásquez, 3 (<abbrev xmlns:xlink="http://www.w3.org/1999/xlink" xlink:title="Instituto Argentino de Investigaciones de las Zonas Áridas" id="ABBRID0EZGAI" xlink:type="simple">IADIZA</abbrev>), Llanos de Challe/ Vallenar/ 15.x.1997 pitfall traps, 3 (<abbrev xmlns:xlink="http://www.w3.org/1999/xlink" xlink:title="Instituto Argentino de Investigaciones de las Zonas Áridas" id="ABBRID0E4GAI" xlink:type="simple">IADIZA</abbrev>), Parque Nacional Llanos de Challe, dunas interiores, 18.x.2014, J. Pizarro-Araya, 3 (<named-content xmlns:xlink="http://www.w3.org/1999/xlink" content-type="dwc:institutional_code" xlink:title="Laboratorio de Entomología Ecológica, Universidad de La Serena" xlink:href="http://grbio.org/institution/universidad-de-la-serena" xlink:type="simple">LEULS</named-content>), 3 (<named-content xmlns:xlink="http://www.w3.org/1999/xlink" content-type="dwc:institutional_code" xlink:title="Museo Nacional de Historia Natural, Santiago" xlink:href="http://grbio.org/institution/museo-nacional-de-historia-natural-santiago" xlink:type="simple">MNNC</named-content>), 3 (<named-content xmlns:xlink="http://www.w3.org/1999/xlink" content-type="dwc:institutional_code" xlink:title="Universidad de Concepción, Concepción" xlink:href="http://grbio.org/institution/universidad-de-concepci%C3%B3n" xlink:type="simple">UCCC</named-content>), Parque Nacional Llanos de Challe, 19 J 0294745, 6880089, 221 msl, 31.viii-03.ix.2017, J. Pizarro-Araya &amp; F.M. Alfaro (SIMEF-Project), 2 (<named-content xmlns:xlink="http://www.w3.org/1999/xlink" content-type="dwc:institutional_code" xlink:title="Laboratorio de Entomología Ecológica, Universidad de La Serena" xlink:href="http://grbio.org/institution/universidad-de-la-serena" xlink:type="simple">LEULS</named-content>), Aguada de Tongoy, Huasco, 19.xi.2005, F.M. Alfaro, 1 (<named-content xmlns:xlink="http://www.w3.org/1999/xlink" content-type="dwc:institutional_code" xlink:title="Laboratorio de Entomología Ecológica, Universidad de La Serena" xlink:href="http://grbio.org/institution/universidad-de-la-serena" xlink:type="simple">LEULS</named-content>), Tres Playitas, Huasco, xi.2015, F.M. Alfaro, 1 (<named-content xmlns:xlink="http://www.w3.org/1999/xlink" content-type="dwc:institutional_code" xlink:title="Laboratorio de Entomología Ecológica, Universidad de La Serena" xlink:href="http://grbio.org/institution/universidad-de-la-serena" xlink:type="simple">LEULS</named-content>), El Pimiento, Vallenar, 2.vi.1968, L.E. Peña, 1 (<named-content xmlns:xlink="http://www.w3.org/1999/xlink" content-type="dwc:institutional_code" xlink:title="Field Museum of Natural History, Chicago" xlink:href="http://grbio.org/institution/field-museum-natural-history" xlink:type="simple">FMNH</named-content>), Guacolda, Huasco, xi.2015, J. Pizarro-Araya &amp; F.M. Alfaro, 2 (<named-content xmlns:xlink="http://www.w3.org/1999/xlink" content-type="dwc:institutional_code" xlink:title="Laboratorio de Entomología Ecológica, Universidad de La Serena" xlink:href="http://grbio.org/institution/universidad-de-la-serena" xlink:type="simple">LEULS</named-content>), 3 (<named-content xmlns:xlink="http://www.w3.org/1999/xlink" content-type="dwc:institutional_code" xlink:title="Museo Nacional de Historia Natural, Santiago" xlink:href="http://grbio.org/institution/museo-nacional-de-historia-natural-santiago" xlink:type="simple">MNNC</named-content>), 2 (<named-content xmlns:xlink="http://www.w3.org/1999/xlink" content-type="dwc:institutional_code" xlink:title="Universidad de Concepción, Concepción" xlink:href="http://grbio.org/institution/universidad-de-concepci%C3%B3n" xlink:type="simple">UCCC</named-content>).</p></tp:treatment-sec><tp:treatment-sec sec-type="material" id="SECID0EJIAI"><title>Other material examined.</title><p>Chile. Atacama Region: Copiapo Province: Torres del Inca, 26.60759°S, 70.69839°W, x.2017, Coll: A. Zúñiga, 2 (<abbrev xmlns:xlink="http://www.w3.org/1999/xlink" xlink:title="Instituto Argentino de Investigaciones de las Zonas Áridas" id="ABBRID0EPIAI" xlink:type="simple">IADIZA</abbrev>).</p></tp:treatment-sec><tp:treatment-sec><!--Section generated to contain objects referenced in tp:taxon-treatment.--><fig id="F4" position="float" orientation="portrait"><object-id xmlns:xlink="http://www.w3.org/1999/xlink" content-type="doi" xlink:type="simple">10.3897/zookeys.1100.78769.figure4</object-id><object-id xmlns:xlink="http://www.w3.org/1999/xlink" content-type="arpha" xlink:type="simple">60B5A862-A9E9-55CE-B138-B5E00E557352</object-id><label>Figure 4.</label><caption><p>Habitus in dorsal view <bold>A</bold><tp:taxon-name><tp:taxon-name-part taxon-name-part-type="genus" reg="Praocis">Praocis</tp:taxon-name-part> (<tp:taxon-name-part taxon-name-part-type="subgenus" reg="Mesopraocis">Mesopraocis</tp:taxon-name-part>) <tp:taxon-name-part taxon-name-part-type="species" reg="pilula">pilula</tp:taxon-name-part></tp:taxon-name><bold>B</bold><tp:taxon-name><tp:taxon-name-part taxon-name-part-type="genus" reg="Praocis">Praocis</tp:taxon-name-part> (<tp:taxon-name-part taxon-name-part-type="subgenus" reg="Mesopraocis">Mesopraocis</tp:taxon-name-part>) <tp:taxon-name-part taxon-name-part-type="species" reg="calderana">calderana</tp:taxon-name-part></tp:taxon-name><bold>C</bold><tp:taxon-name><tp:taxon-name-part taxon-name-part-type="genus" reg="Praocis">Praocis</tp:taxon-name-part> (<tp:taxon-name-part taxon-name-part-type="subgenus" reg="Mesopraocis">Mesopraocis</tp:taxon-name-part>) <tp:taxon-name-part taxon-name-part-type="species" reg="nitens">nitens</tp:taxon-name-part></tp:taxon-name><bold>D</bold><tp:taxon-name><tp:taxon-name-part taxon-name-part-type="genus" reg="Praocis">Praocis</tp:taxon-name-part> (<tp:taxon-name-part taxon-name-part-type="subgenus" reg="Mesopraocis">Mesopraocis</tp:taxon-name-part>) <tp:taxon-name-part taxon-name-part-type="species" reg="arenicola">arenicola</tp:taxon-name-part></tp:taxon-name> sp. nov. Scale bars: 1 mm.</p></caption><graphic xmlns:xlink="http://www.w3.org/1999/xlink" xlink:href="zookeys-1100-029_article-78769__-g004.jpg" position="float" orientation="portrait" xlink:type="simple" id="oo_683156.jpg"><uri content-type="original_file" xlink:type="simple">https://binary.pensoft.net/fig/683156</uri></graphic></fig></tp:treatment-sec></tp:taxon-treatment>
